# Supplementary material for: Externally validated and clinically useful machine learning algorithms to support patient-related decision-making in oncology: a scoping review
Source: BMC Med Res Methodol. 2025 Feb 21;25:45. doi: 10.1186/s12874-025-02463-y (PMC11843972; doi:10.1186/s12874-025-02463-y)
Supplement: Supplementary file 2 — Additional file 2. PRISMA 2020 Checklist. This file contains the completed PRISMA 2020 checklist documenting the reporting of the scoping review methodology and findings. [file 12874_2025_2463_MOESM2_ESM.xlsx]

## Sheet: ITEM_CHECKLIST
Externally Validated and Clinically Useful Machine Learning Algorithms To Support Patient-Related Decision-Making In Oncology: A Scoping Review
Supplementary Table - Item Checklist for the Scoping Review
SECTION	ITEM #	PRISMA-ScR CHECKLIST ITEM	CHANGES TO CONSIDER SINCE PRISMA 2020	REPORTED ON PAGE #
TITLE
Title	1	Identify the report as a scoping review.		1
ABSTRACT
Abstract	2	See the PRISMA 2020 for Abstracts checklist (table 2)	Use the abstract reporting checklist (see Item 2 in PRISMA 2020)	x
INTRODUCTION
Rationale	3	Describe the rationale for the review in the context of what is already known. Explain why the review questions/objectives lend themselves to a scoping review approach.		2 - 5
Objectives	4	Provide an explicit statement of the questions and objectives being addressed with reference to their key elements (e.g., population or participants, concepts, and context) or other relevant key elements used to conceptualize the review questions and/or objectives.		5 - 6
METHODS
Eligibility criteria	5	Specify characteristics of the sources of evidence used as eligibility criteria (e.g., years considered, language, and publication status), and provide a rationale.		7
Information sources *	6	Specify all databases, registers, websites, organisations, reference lists and other sources searched or consulted to identify studies. Specify the date when each source was last searched or consulted.		7
Search strategy	7	Present the full search strategies for all databases, registers and websites, including any filters and limits used, , such that it could be repeated.		75 - 76
Selection of sources of evidence †	8	State the process for selecting sources of evidence (i.e., screening and eligibility) included in the scoping review. If applicable, describe if automation tools were used for study selection.	State the process for selecting sources of evidence (i.e., screening and eligibility) included in the scoping review.	7 - 8
Data charting (or collection) process ‡	9	Describe the methods used to collect data from reports, including how many reviewers collected data from each report, whether they worked independently or in duplicate, any processes for obtaining or confirming data from study investigators (e.g. forms), and if applicable, details of automation tools used in the process.		8
Data items	10a	If outcomes were included, describe how they were defined and which results were sought		8
	10b	List and define all other variables for which data were sought (e.g. participant and intervention characteristics, funding sources). Describe any assumptions made about any missing or unclear information.		8
Critical appraisal of individual sources of evidence§	11	If done, provide a rationale for conducting a critical appraisal of included sources of evidence; describe the methods used and how this information was used in any data synthesis (if appropriate).		Not performed (Reported on page 8)
Synthesis of results	12	Describe the methods of handling and summarizing the data that were charted.		8
RESULTS
Selection of sources of evidence	13a	Give numbers of sources of evidence screened, assessed for eligibility, and included in the review, with reasons for exclusions at each stage, using the updated PRISMA 2020 flow diagram	Use the updated PRISMA 2020 flow diagram, which has optional boxes for review updates, as well as studies that were identified through means other than searching databases/registers and cite any studies that appeared to meet the inclusion criteria but were excluded (see item 16 in PRISMA 2020)	11
	13b	Cite studies that might appear to meet the inclusion criteria, but which were excluded, and explain why they were excluded.		9
Characteristics of sources of evidence	15	For each source of evidence, present characteristics for which data were charted and provide the citations.		9 - 22;
Critical appraisal within sources of evidence	16	If done, present data on critical appraisal of included sources of evidence (see item 12).		Not performed
Results of individual sources of evidence	17	For each included source of evidence, present the relevant data that were charted that relate to the review questions and objectives.		23 - 41
Synthesis of results	18	Summarize and/or present the charting results as they relate to the review questions and objectives.		55 - 74
DISCUSSION
Summary of evidence	19	Summarize the main results (including an overview of concepts, themes, and types of evidence available), link to the review questions and objectives, and consider the relevance to key groups.		42 - 48
Limitations	20	Discuss the limitations of the scoping review process.		48
Conclusions	21	Provide a general interpretation of the results with respect to the review questions and objectives, as well as potential implications and/or next steps.		48 - 49
OTHER INFORMATION
Registration and protocol	24a	Provide registration information for the review, including register name and registration number, or state that the review was not registered.	Report conflicts of interest (see item 26 in PRISMA 2020)	49
	24b	Indicate where the review protocol can be accessed, or state that a protocol was not prepared.		49
	24c	Describe and explain any amendments to information provided at registration or in the protocol.		49
Support	25	Describe sources of financial or non-financial support for the review, and the role of the funders or sponsors in the review.		49
Competing interests	26	Declare any competing interests of review authors.		49
Availability of data, code, and other materials	27	Report which of the following are publicly available and where they can be found: template data collection forms; data extracted from included studies; data used for all analyses; analytic code; any other materials used in the review.		49
* Where sources of evidence (see second footnote) are compiled from, such as bibliographic databases, social media platforms, and Web sites.
† A more inclusive/heterogeneous term used to account for the different types of evidence or data sources (e.g., quantitative and/or qualitative research, expert opinion, and policy documents) that may be eligible in a scoping review as opposed to only studies
‡ The frameworks by Arksey and O’Malley and Levac and colleagues refer to the process of data extraction in a scoping review as data charting. JBI Guidance uses the term data extraction.
§ The process of systematically examining research evidence to assess its validity, results, and relevance before using it to inform a decision. This term is used for items 12 and 19 instead of “risk of bias” (which is more applicable to systematic reviews of interventions) to include and acknowledge the various sources of evidence that may be used in a scoping review (e.g., quantitative and/or q…
REFERENCES
1. BMJ (OPEN ACCESS) Page MJ, McKenzie JE, Bossuyt PM, Boutron I, Hoffmann TC, Mulrow CD, et al. The PRISMA 2020 statement: an updated guideline for reporting systematic reviews. BMJ 2021;372:n71. doi: 10.1136/bmj.n71
2. Peters MDJ, Godfrey C, McInerney P, Munn Z, Tricco AC, Khalil, H. Chapter 11: Scoping Reviews (2020 version). In: Aromataris E, Munn Z (Editors). JBI Manual for Evidence Synthesis, JBI, 2020. Available from https://synthesismanual.jbi.global. https://doi.org/10.46658/JBIMES-20-12
Tricco, AC, Lillie, E, Zarin, W, O'Brien, KK, Colquhoun, H, Levac, D, Moher, D, Peters, MD, Horsley, T, Weeks, L, Hempel, S et al. PRISMA extension for scoping reviews (PRISMA-ScR): checklist and explanation. Ann Intern Med. 2018,169(7):467-473. doi:10.7326/M18-0850.

## Sheet: ABSTRACT CHECKLIST
Externally Validated and Clinically Useful Machine Learning Algorithms To Support Patient-Related Decision-Making In Oncology: A Scoping Review
Supplementary Table - Abstract Checklist for the Scoping Review
SECTION AND TOPIC	ITEM #	[PRISMA 2020 for Abstracts] Checklist Item	REPORTED (YES/NO)
TITLE
Title	1	Identify the report as a scoping review.	yes
BACKGROUND
Objectives	2	Provide an explicit statement of the main objective(s) or question(s) the review addresses.	yes
METHODS
Eligibility criteria	3	Specify the inclusion and exclusion criteria for the review.	yes
Information sources	4	Specify the information sources (e.g. databases, registers) used to identify studies and the date when each was last searched.	yes
Risk of bias	5	Not applicable for scoping reviews	-
Synthesis of results	6	Specify the methods used to present and synthesise results.	yes
RESULTS
Included studies	7	Give the total number of included studies and participants and summarise relevant characteristics of studies.	yes
Synthesis of results	8	Present results for main outcomes (if outcomes were used), preferably indicating the number of included studies and participants for each. If comparing groups, indicate the direction of the effect (i.e. which group is favoured).	yes
DISCUSSION
Limitations of evidence	9	Provide a brief summary of the limitations of the evidence included in the review.	yes
Interpretation	10	Provide a general interpretation of the results and important implications.	yes
OTHER
Funding	11	Specify the primary source of funding for the review.	yes
Registration	12	Provide the register name and registration number.	yes
*This abstract checklist retains the same items as those included in the PRISMA for Abstracts statement published in 2013,54 but has been revised to make the wording consistent with the PRISMA 2020 statement and includes a new item recommending authors specify the methods used to present and synthesise results (item #6).
