# Supplementary material for: Externally validated and clinically useful machine learning algorithms to support patient-related decision-making in oncology: a scoping review
Source: BMC Med Res Methodol. 2025 Feb 21;25:45. doi: 10.1186/s12874-025-02463-y (PMC11843972; doi:10.1186/s12874-025-02463-y)
Supplement: Supplementary file 5 — Additional file 5. Data Charting. This spreadsheet presents the comprehensive data extraction and charting results from the articles selected for inclusion in the scoping review. [file 12874_2025_2463_MOESM5_ESM.xlsx]

## Sheet: DataCharting
Externally Validated and Clinically Useful Machine Learning Algorithms To Support Patient-Related Decision-Making In Oncology: A Scoping Review
Supplementary Table - Data charting process for the selected sources, including development design (development and validation or validation only), study design (retrospective versus prospective), care type (primary, secondary, tertiary, or quaternary), general and specific cancer type, the study's focus (e.g., survival or diagnosis), best-performing machine learning method(s), task (classificati…
Authors	Year	Title	Journal	SJR_Ranking	[Abstract] Tag	Filename	Citation	study_type	randomized_data?	study_design	institutional_design	cancer_type_general	cancer_type_specific	care_type	design	reporting_guidelines	uses_EHR?	method_stated_in_abstract?	focus_general	focus_general_v2	outcomes	studies_metastases	metastases_location	has_survival	predicts_treatment_response	has_radiomics	focus_description	relevant_non_ml_methods	best_ML_method	method_details/architecture	_single_vs_ensemble	compared_with_other_methods?	deep_learning?	explainable_model?	explainable_model_specifics	uses_transfer_learning?	_supervision	task	_task	type_of_implementation	Interface	system_classification	tool_name	url	processing_time	software	external_validation_mentioned_in_abstract?	real_world_data?	routinely_available_data?
Hindocha, S.//Charlton, T. G.//Linton-Reid, K.//Hunter, B.//Chan, C.//Ahmed, M.//Robinson, E. J.//Orton, M.//Ahmad, S.//McDonald, F.//Locke, I.//Power, D.//Blackledge, M.//Lee, R. W.//Aboagye, E. O.//	2022	A comparison of machine learning methods for predicting recurrence and death after curative-intent radiotherapy for non-small cell lung cancer: Development and validation of multivariable clinical prediction models	eBioMedicine	2.663	Relevant	8	Hindocha2022	cohort study	FALSE	retrospective	multi-institutional	Lung	Non-small cell lung cancer (NSCLC)	tertiary	development and validation	TRIPOD	TRUE	FALSE	recurrence	recurrence	outcome prediction and survival	FALSE	-	TRUE	TRUE	FALSE	utilise readily available patient, tumour, and treatment data to develop, validate and externally test machine learning models for predicting recurrence, recurrence-free survival (RFS) and overall survival (OS) at 2 years from treatment.	Hyper-parameter optimization	kNN + NB + RF	-	ensemble	TRUE	FALSE	FALSE	-	FALSE	supervised	Classification	Classification	standalone	desktop-based	CDSS	-	https://github.com/orgs/cancer-imaging-group/dashboard	Not reported	R packages knn, naivebayes, randomForest	YES	TRUE	TRUE
Hindocha, S.//Charlton, T. G.//Linton-Reid, K.//Hunter, B.//Chan, C.//Ahmed, M.//Robinson, E. J.//Orton, M.//Ahmad, S.//McDonald, F.//Locke, I.//Power, D.//Blackledge, M.//Lee, R. W.//Aboagye, E. O.//	2022	A comparison of machine learning methods for predicting recurrence and death after curative-intent radiotherapy for non-small cell lung cancer: Development and validation of multivariable clinical prediction models	eBioMedicine	2.663	Relevant	8	Hindocha2022	cohort study	FALSE	retrospective	multi-institutional	Lung	Non-small cell lung cancer (NSCLC)	tertiary	development and validation	TRIPOD	TRUE	FALSE	recurrence-free survival	recurrence-free survival (2Y)	outcome prediction and survival	FALSE	-	TRUE	TRUE	FALSE	utilise readily available patient, tumour, and treatment data to develop, validate and externally test machine learning models for predicting recurrence, recurrence-free survival (RFS) and overall survival (OS) at 2 years from treatment.	Hyper-parameter optimization	kNN	-	single	TRUE	FALSE	FALSE	-	FALSE	supervised	Classification	Classification	standalone	desktop-based	CDSS	-	https://github.com/orgs/cancer-imaging-group/dashboard	Not reported	R package knn	YES	TRUE	TRUE
Hindocha, S.//Charlton, T. G.//Linton-Reid, K.//Hunter, B.//Chan, C.//Ahmed, M.//Robinson, E. J.//Orton, M.//Ahmad, S.//McDonald, F.//Locke, I.//Power, D.//Blackledge, M.//Lee, R. W.//Aboagye, E. O.//	2022	A comparison of machine learning methods for predicting recurrence and death after curative-intent radiotherapy for non-small cell lung cancer: Development and validation of multivariable clinical prediction models	eBioMedicine	2.663	Relevant	8	Hindocha2022	cohort study	FALSE	retrospective	multi-institutional	Lung	Non-small cell lung cancer (NSCLC)	tertiary	development and validation	TRIPOD	TRUE	FALSE	overall survival	overall survival (2Y)	outcome prediction and survival	FALSE	-	TRUE	TRUE	FALSE	utilise readily available patient, tumour, and treatment data to develop, validate and externally test machine learning models for predicting recurrence, recurrence-free survival (RFS) and overall survival (OS) at 2 years from treatment.	Hyper-parameter optimization	XGBoost + NNET + MDA	-	ensemble	TRUE	FALSE	FALSE	-	FALSE	supervised	Classification	Classification	standalone	desktop-based	CDSS	-	https://github.com/orgs/cancer-imaging-group/dashboard	Not reported	R packages mda, nnet, xgboost	YES	TRUE	TRUE
Deng, K.//Wang, L.//Liu, Y.//Li, X.//Hou, Q.//Cao, M.//Ng, N. N.//Wang, H.//Chen, H.//Yeom, K. W.//Zhao, M.//Wu, N.//Gao, P.//Shi, J.//Liu, Z.//Li, W.//Tian, J.//Song, J.//	2022	A deep learning-based system for survival benefit prediction of tyrosine kinase inhibitors and immune checkpoint inhibitors in stage IV non-small cell lung cancer patients: A multicenter, prognostic study	eClinicalMedicine	4.657	Extremely relevant	21	Deng2022	reader study	FALSE	retrospective	multi-institutional	Lung	Stage IV non-small cell lung cancer	quaternary	development and validation	Not stated	TRUE	TRUE	progression-free survival [survival benefit prediction]	progression-free survival [survival benefit prediction]	survival	FALSE	-	TRUE	TRUE	FALSE	predict the survival benefits of EGFR-TKIs and ICIs in stage IV NSCLC patients using pre-therapy computed tomography (CT) images	-	CNN	EfficientNetV2	single	TRUE	TRUE	FALSE	-	TRUE	supervised	Classification	Classification	standalone	desktop-based	CDSS	ESBP	-	55s for precise segmentation; 8s for approximate segmentation	PyTorch (1.7.1; python)	YES	TRUE	TRUE
Zhang, G.//Shi, Y.//Yin, P.//Liu, F.//Fang, Y.//Li, X.//Zhang, Q.//Zhang, Z.//	2022	A machine learning model based on ultrasound image features to assess the risk of sentinel lymph node metastasis in breast cancer patients: Applications of scikit-learn and SHAP	Frontiers in Oncology	1.291	Relevant	33	Zhang2022	observational study	FALSE	retrospective	single institution	Breast	-	tertiary	development and validation	Not stated	TRUE	TRUE	predict risk of metastasis	diagnosis (binary, benign vs. metastases)	outcome prediction	TRUE	sentinel lymph nodes	FALSE	FALSE	FALSE	determine an optimal machine learning (ML) model for evaluating the preoperative diagnostic value of ultrasound signs of breast cancer lesions for sentinel lymph node (SLN) status.	-	XGBoost	-	ensemble	TRUE	FALSE	TRUE	SHAP	FALSE	supervised	Classification	Classification	standalone	desktop-based	CDSS	-	-	Not reported	Scikit-learn; PyTorch (python 3.8)	YES	TRUE	TRUE
Yang, L. L.//Fan, X. Y.//Qin, W. R.//Xu, Y. Y.//Zou, B.//Fan, B. J.//Wang, S. J.//Dong, T. T.//Wang, L. L.//	2022	A novel deep learning prognostic system improves survival predictions for stage III non-small cell lung cancer	Cancer Medicine	1.144	Relevant	44	Yang2022	methodological study	FALSE	retrospective	1 public database, 1 institution	Lung	Non-small cell lung cancer (NSCLC)	tertiary	development and validation	Not stated	TRUE	FALSE	survival risk stratification	survival risk stratification	risk stratification	FALSE	-	TRUE	FALSE	FALSE	Overall survival risk stratification in patients with stage III NSCLC	-	DNN	neural multitask logistic regression model (N-MTLR)	single	TRUE	TRUE	FALSE	-	FALSE	supervised	Classification	Classification	standalone	desktop-based	CDSS	Deep survival neural network	-	Not reported	PyTorch	YES	TRUE	TRUE
Tang, D.//Zhou, J.//Wang, L.//Ni, M.//Chen, M.//Hassan, S.//Luo, R.//Chen, X.//He, X.//Zhang, L.//Ding, X.//Yu, H.//Xu, G.//Zou, X.//	2021	A Novel Model Based on Deep Convolutional Neural Network Improves Diagnostic Accuracy of Intramucosal Gastric Cancer (With Video)	Frontiers in Oncology	1.291	Extremely relevant	46	Tang2021	diagnostic test study (comparative)	FALSE	retrospective	multi-institutional	Gastric	intramucosal gastric cancer	tertiary	development and validation	Not stated	TRUE	TRUE	diagnosis	diagnosis (binary, mucosal vs. submucosal)	diagnosis	FALSE	-	FALSE	FALSE	FALSE	distinguish intramucosal GC from advanced GC in real-time	-	CNN	Resnet-50	single	FALSE	TRUE	FALSE	-	FALSE	supervised	Classification	Classification	standalone	desktop-based	CADx	-	-	0.15s per image	Not stated	YES	TRUE	TRUE
Li, Z. Z.//Yuan, L.//Zhang, C.//Sun, J. X.//Wang, Z. Y.//Wang, Y.//Hao, X.//Gao, F.//Jiang, X. Q.//	2021	A Novel Prognostic Scoring System of Intrahepatic Cholangiocarcinoma With Machine Learning Basing on Real-World Data	Frontiers in Oncology	1.291	Extremely relevant	48	Li_Yuan2021	observational study	FALSE	retrospective	single institution	Liver	resectable intrahepatic cholangiocarcinoma (ICC)	quaternary	development and validation	Not stated	TRUE	FALSE	overall survival	overall survival	survival	FALSE	-	TRUE	TRUE	FALSE	prediction of overall survival of ICC patients for 3 years after surgical resection	Cox analysis	XGBoost + RF + GBDT	-	ensemble	FALSE	FALSE	FALSE	-	FALSE	supervised	Regression	Regression	standalone	desktop-based	CDSS	EHBH-ICC	-	Not reported	Scikit-learn (python 3.6.8)	YES	TRUE	TRUE
Huang, B.//Tian, S.//Zhan, N.//Ma, J.//Huang, Z.//Zhang, C.//Zhang, H.//Ming, F.//Liao, F.//Ji, M.//Zhang, J.//Liu, Y.//He, P.//Deng, B.//Hu, J.//Dong, W.//	2021	Accurate diagnosis and prognosis prediction of gastric cancer using deep learning on digital pathological images: A retrospective multicentre study	eBioMedicine	2.663	Extremely relevant	67	Huang2021	observational study	FALSE	retrospective	2 public databases, 1 institution	Gastric	-	tertiary	development and validation	Not stated	TRUE	FALSE	diagnosis	diagnosis (binary, malignant vs. healthy)	diagnosis and survival	FALSE	-	TRUE	FALSE	FALSE	distinguish gastric cancer images from normal gastric tissue images	-	CNN + RNN	ResNet	ensemble	FALSE	TRUE	FALSE	-	FALSE	supervised	Both	Classification	standalone	web-based	CDSS	GastroMIL	https://baigao.github.io/Pathologic-Prognostic-Analysis/	Not reported	Scikit-learn	YES	TRUE	TRUE
Huang, B.//Tian, S.//Zhan, N.//Ma, J.//Huang, Z.//Zhang, C.//Zhang, H.//Ming, F.//Liao, F.//Ji, M.//Zhang, J.//Liu, Y.//He, P.//Deng, B.//Hu, J.//Dong, W.//	2021	Accurate diagnosis and prognosis prediction of gastric cancer using deep learning on digital pathological images: A retrospective multicentre study	eBioMedicine	2.663	Extremely relevant	67	Huang2021	observational study	FALSE	retrospective	2 public databases, 1 institution	Gastric	-	tertiary	development and validation	Not stated	TRUE	FALSE	cancer-specific survival	cancer-specific survival	diagnosis and survival	FALSE	-	TRUE	FALSE	FALSE	predict the prognosis of GC patients	-	MLP	MLP = multilayer perceptron [ANN]	single	FALSE	TRUE	FALSE	-	FALSE	supervised	Both	Regression	standalone	web-based	CDSS	MIL-GC	https://baigao.github.io/Pathologic-Prognostic-Analysis/	Not reported	Scikit-learn	YES	TRUE	TRUE
Xu, Q.//Sun, Z.//Li, X.//Ye, C.//Zhou, C.//Zhang, L.//Lu, G.//	2021	Advanced gastric cancer: CT radiomics prediction and early detection of downstaging with neoadjuvant chemotherapy	European Radiology	1.73	Relevant	70	Xu2021	cohort study	FALSE	retrospective	single institution	Gastric	advanced gastric cancer	tertiary	development and validation	Not stated	TRUE	FALSE	detection	detection (pathological downstaging)	outcome detection and prediction	FALSE	-	FALSE	TRUE	TRUE	early detection and prediction of pathological downstaging (pDS) with neoadjuvant chemotherapy in advanced gastric cancer	radiomics	SVC	SVC = Support vector classifier	single	TRUE	FALSE	FALSE	-	FALSE	supervised	Classification	Classification	standalone	desktop-based	CDSS	-	-	Not reported	-	INDIRECTLY	TRUE	TRUE
Xu, Q.//Sun, Z.//Li, X.//Ye, C.//Zhou, C.//Zhang, L.//Lu, G.//	2021	Advanced gastric cancer: CT radiomics prediction and early detection of downstaging with neoadjuvant chemotherapy	European Radiology	1.73	Relevant	70	Xu2021	cohort study	FALSE	retrospective	single institution	Gastric	advanced gastric cancer	tertiary	development and validation	Not stated	TRUE	FALSE	detection	detection (pathological downstaging)	outcome detection and prediction	FALSE	-	FALSE	TRUE	TRUE	early detecting pathological downstaging (pDS) with neoadjuvant chemotherapy in advanced gastric cancer	radiomics	SVC	SVC = Support vector classifier	single	TRUE	FALSE	FALSE	-	FALSE	supervised	Classification	Classification	standalone	desktop-based	CDSS	-	-	Not reported	-	INDIRECTLY	TRUE	TRUE
Xu, Q.//Sun, Z.//Li, X.//Ye, C.//Zhou, C.//Zhang, L.//Lu, G.//	2021	Advanced gastric cancer: CT radiomics prediction and early detection of downstaging with neoadjuvant chemotherapy	European Radiology	1.73	Relevant	70	Xu2021	cohort study	FALSE	retrospective	single institution	Gastric	advanced gastric cancer	tertiary	development and validation	Not stated	TRUE	FALSE	outcome prediction	outcome prediction (pathological downstaging)	outcome detection and prediction	FALSE	-	FALSE	TRUE	TRUE	predicting pathological downstaging (pDS) with neoadjuvant chemotherapy in advanced gastric cancer	radiomics	SVC	SVC = Support vector classifier	single	TRUE	FALSE	FALSE	-	FALSE	supervised	Classification	Classification	standalone	desktop-based	CDSS	-	-	Not reported	-	INDIRECTLY	TRUE	TRUE
Xu, Q.//Sun, Z.//Li, X.//Ye, C.//Zhou, C.//Zhang, L.//Lu, G.//	2021	Advanced gastric cancer: CT radiomics prediction and early detection of downstaging with neoadjuvant chemotherapy	European Radiology	1.73	Relevant	70	Xu2021	cohort study	FALSE	retrospective	single institution	Gastric	advanced gastric cancer	tertiary	development and validation	Not stated	TRUE	FALSE	outcome prediction	outcome prediction (pathological downstaging)	outcome detection and prediction	FALSE	-	FALSE	TRUE	TRUE	predicting pathological downstaging (pDS) with neoadjuvant chemotherapy in advanced gastric cancer	radiomics	SVC	SVC = Support vector classifier	single	TRUE	FALSE	FALSE	-	FALSE	supervised	Classification	Classification	standalone	desktop-based	CDSS	-	-	Not reported	-	INDIRECTLY	TRUE	TRUE
Kim, Y. H.//Kim, G. H.//Kim, K. B.//Lee, M. W.//Lee, B. E.//Baek, D. H.//Kim, D. H.//Park, J. C.//	2020	Application of a convolutional neural network in the diagnosis of gastric mesenchymal tumors on endoscopic ultrasonography images	Journal of Clinical Medicine	1.04	Potentially relevant	95	Kim2020	diagnostic test study	FALSE	retrospective	multi-institutional	Gastric	gastric mesenchymal tumors (GISTs, leiomyomas, or schwannomas)	tertiary	development and validation	Not stated	TRUE	TRUE	diagnosis	diagnosis (binary, GIST vs. non-GIST)	diagnosis	FALSE	-	FALSE	FALSE	FALSE	differenciate gastrointestinal stromal tumors (GISTs) from benign mesenchymal tumors such as leiomyomas and schwannomas observed during endoscopic ultrasonography	-	CNN	-	single	FALSE	TRUE	FALSE	-	FALSE	supervised	Classification	Classification	standalone	desktop-based	CADx	CNN-CAD	-	26 images per second	Not stated	INDIRECTLY	TRUE	TRUE
Kim, Y. H.//Kim, G. H.//Kim, K. B.//Lee, M. W.//Lee, B. E.//Baek, D. H.//Kim, D. H.//Park, J. C.//	2020	Application of a convolutional neural network in the diagnosis of gastric mesenchymal tumors on endoscopic ultrasonography images	Journal of Clinical Medicine	1.04	Potentially relevant	95	Kim2020	diagnostic test study	FALSE	retrospective	multi-institutional	Gastric	gastric mesenchymal tumors (GISTs, leiomyomas, or schwannomas)	tertiary	development and validation	Not stated	TRUE	TRUE	diagnosis	diagnosis (triple, GISTs vs. leiomyomas vs. schwannomas)	diagnosis	FALSE	-	FALSE	FALSE	FALSE	differenciate gastrointestinal stromal tumors (GISTs) from benign mesenchymal tumors such as leiomyomas and schwannomas observed during endoscopic ultrasonography	-	CNN + CNN	-	ensemble	FALSE	TRUE	FALSE	-	FALSE	supervised	Classification	Classification	standalone	desktop-based	CADx	CNN-CAD	-	26 images per second	Not stated	INDIRECTLY	TRUE	TRUE
Lee, J. H.//Ha, E. J.//Kim, D. Y.//Jung, Y. J.//Heo, S.//Jang, Y. H.//An, S. H.//Lee, K.//	2020	Application of deep learning to the diagnosis of cervical lymph node metastasis from thyroid cancer with CT: external validation and clinical utility for resident training	European Radiology	1.73	Extremely relevant	97	Lee_Ha2020	before-after	FALSE	retrospective	single institution	Thyroid	-	tertiary	validation only	Not stated	TRUE	TRUE	diagnosis	diagnosis (binary, benign vs. metastases)	diagnosis	TRUE	cervical lymph nodes	FALSE	FALSE	FALSE	diagnosis of cervical lymph node metastasis from thyroid cancer with CT	-	CNN	Xception	single	TRUE	TRUE	TRUE	GRAD-CAM	FALSE	supervised	Classification	Classification	standalone	web-based	CADx	-	http://ct.cdss.co.kr/	Not reported	Keras; TensorFlow (python)	YES	TRUE	TRUE
Li, Z.//Qiang, W.//Chen, H.//Pei, M.//Yu, X.//Wang, L.//Li, Z.//Xie, W.//Wu, X.//Jiang, J.//Wu, G.//	2022	Artificial intelligence to detect malignant eyelid tumors from photographic images	npj Digital Medicine	3.326	Extremely relevant	105	Li_Qiang2022	diagnostic test study	FALSE	retrospective	multi-institutional	Ocular	malignant eyelid tumors	tertiary	development and validation	CONSORT-AI	TRUE	TRUE	detection of malignancy	detection (location) and diagnosis (binary, malignant vs. benign)	detection, location, and diagnosis	FALSE	-	FALSE	FALSE	FALSE	locate eyelid tumors and then distinguish between malignant and benign eyelid tumors	-	CNN	DenseNet-121 (Faster R-CNN + deep classification network)	ensemble	TRUE	TRUE	TRUE	GRAD-CAM	TRUE	supervised	Classification	Classification	standalone	desktop-based	CADe and CADx	-	https://github.com/jiangjiewei/EyelidTumors-Source	Not reported	PyTorch (1.6.0)	YES	TRUE	TRUE
Kudo, S. E.//Misawa, M.//Mori, Y.//Hotta, K.//Ohtsuka, K.//Ikematsu, H.//Saito, Y.//Takeda, K.//Nakamura, H.//Ichimasa, K.//Ishigaki, T.//Toyoshima, N.//Kudo, T.//Hayashi, T.//Wakamura, K.//Baba, T.//Ishida, F.//Inoue, H.//Itoh, H.//Oda, M.//Mori, K.//	2020	Artificial Intelligence-assisted System Improves Endoscopic Identification of Colorectal Neoplasms	Clinical Gastroenterology and Hepatology	2.691	Potentially relevant	107	Kudo2020	[web-based trial] diagnostic test study	FALSE	retrospective	multi-institutional	Colorectal	neoplastic and non-neoplastic colorectal lesions	tertiary	validation only	Not stated	TRUE	FALSE	diagnosis	diagnosis (binary, neoplastic vs. non-neoplastic)	diagnosis	FALSE	-	FALSE	FALSE	FALSE	identify colon neoplasms from endoscopic images (distinguish neoplastic from non-neoplastic lesions)	Texture analysis	SVM	-	single	FALSE	FALSE	FALSE	-	FALSE	supervised	Classification	Classification	standalone	desktop-based	CADx	EndoBRAIN	-	Not reported	TensorFlow	INDIRECTLY	TRUE	TRUE
Kudo, S. E.//Misawa, M.//Mori, Y.//Hotta, K.//Ohtsuka, K.//Ikematsu, H.//Saito, Y.//Takeda, K.//Nakamura, H.//Ichimasa, K.//Ishigaki, T.//Toyoshima, N.//Kudo, T.//Hayashi, T.//Wakamura, K.//Baba, T.//Ishida, F.//Inoue, H.//Itoh, H.//Oda, M.//Mori, K.//	2020	Artificial Intelligence-assisted System Improves Endoscopic Identification of Colorectal Neoplasms	Clinical Gastroenterology and Hepatology	2.691	Potentially relevant	107	Kudo2020	[web-based trial] diagnostic test study	FALSE	retrospective	multi-institutional	Colorectal	neoplastic and non-neoplastic colorectal lesions	tertiary	validation only	Not stated	TRUE	FALSE	diagnosis	diagnosis (binary, neoplastic vs. non-neoplastic)	diagnosis	FALSE	-	FALSE	FALSE	FALSE	identify colon neoplasms from endoscopic images (distinguish neoplastic from non-neoplastic lesions)	Texture analysis	SVM	-	single	FALSE	FALSE	FALSE	-	FALSE	supervised	Classification	Classification	standalone	desktop-based	CADx	EndoBRAIN	-	Not reported	TensorFlow	INDIRECTLY	TRUE	TRUE
Han, S. S.//Moon, I. J.//Kim, S. H.//Na, J. I.//Kim, M. S.//Park, G. H.//Park, I.//Kim, K.//Lim, W.//Lee, J. H.//Chang, S. E.//	2020	Assessment of deep neural networks for the diagnosis of benign and malignant skin neoplasms in comparison with dermatologists: A retrospective validation study	PLoS Medicine	4.18	Extremely relevant	115	Han_Moon2020	diagnostic test study	FALSE	retrospective	multi-institutional and 1 public database	Skin	benign and malignant skin neoplasms in head and neck, trunk, arms and legs	quaternary	validation only	STARD 2015	TRUE	TRUE	detection of malignancy	diagnosis (binary, malignant vs. non-malignant, 43 recognized conditions)	diagnosis	FALSE	-	FALSE	FALSE	FALSE	distinguish cancerous conditions from noncancerous ones (binary classification)	-	CNN	SENet + SE-ResNeXt-50 + faster RCNN [high-sensitivity threshold]	ensemble	FALSE	TRUE	FALSE	-	FALSE	supervised	Classification	Classification	standalone	web-based	CADx	Model Dermatology	https://rcnn.modelderm.com; https://github.com/whria78/modelderm_rcnn_api	Not reported	python (unspecified package)	YES	TRUE	TRUE
Han, S. S.//Moon, I. J.//Kim, S. H.//Na, J. I.//Kim, M. S.//Park, G. H.//Park, I.//Kim, K.//Lim, W.//Lee, J. H.//Chang, S. E.//	2020	Assessment of deep neural networks for the diagnosis of benign and malignant skin neoplasms in comparison with dermatologists: A retrospective validation study	PLoS Medicine	4.18	Extremely relevant	115	Han_Moon2020	diagnostic test study	FALSE	retrospective	multi-institutional and 1 public database	Skin	benign and malignant skin neoplasms in head and neck, trunk, arms and legs	quaternary	validation only	STARD 2015	TRUE	TRUE	detection of malignancy	diagnosis (binary, malignant vs. non-malignant, 43 recognized conditions)	diagnosis	FALSE	-	FALSE	FALSE	FALSE	distinguish cancerous conditions from noncancerous ones (binary classification)	-	CNN	SENet + SE-ResNeXt-50 + faster RCNN [high-specificity threshold]	ensemble	FALSE	TRUE	FALSE	-	FALSE	supervised	Classification	Classification	standalone	web-based	CADx	Model Dermatology	https://rcnn.modelderm.com; https://github.com/whria78/modelderm_rcnn_api	Not reported	python (unspecified package)	YES	TRUE	TRUE
Han, S. S.//Moon, I. J.//Kim, S. H.//Na, J. I.//Kim, M. S.//Park, G. H.//Park, I.//Kim, K.//Lim, W.//Lee, J. H.//Chang, S. E.//	2020	Assessment of deep neural networks for the diagnosis of benign and malignant skin neoplasms in comparison with dermatologists: A retrospective validation study	PLoS Medicine	4.18	Extremely relevant	115	Han_Moon2020	diagnostic test study	FALSE	retrospective	multi-institutional and 1 public database	Skin	benign and malignant skin neoplasms in head and neck, trunk, arms and legs	quaternary	validation only	STARD 2015	TRUE	TRUE	diagnosis	diagnosis (multiclass, 32 recognized conditions)	diagnosis	FALSE	-	FALSE	FALSE	FALSE	distinguish cancerous conditions from noncancerous ones (binary classification)	-	CNN	SENet + SE-ResNeXt-50 + faster RCNN	ensemble	FALSE	TRUE	FALSE	-	FALSE	supervised	Classification	Classification	standalone	web-based	CADx	Model Dermatology	https://rcnn.modelderm.com; https://github.com/whria78/modelderm_rcnn_api	Not reported	python (unspecified package)	YES	TRUE	TRUE
Han, S. S.//Moon, I. J.//Kim, S. H.//Na, J. I.//Kim, M. S.//Park, G. H.//Park, I.//Kim, K.//Lim, W.//Lee, J. H.//Chang, S. E.//	2020	Assessment of deep neural networks for the diagnosis of benign and malignant skin neoplasms in comparison with dermatologists: A retrospective validation study	PLoS Medicine	4.18	Extremely relevant	115	Han_Moon2020	diagnostic test study	FALSE	retrospective	multi-institutional and 1 public database	Skin	benign and malignant skin neoplasms in head and neck, trunk, arms and legs	quaternary	validation only	STARD 2015	TRUE	TRUE	diagnosis	diagnosis (multiclass, 10 recognized conditions)	diagnosis	FALSE	-	FALSE	FALSE	FALSE	prediction of the exact diagnosis (Multiclass classification; Edinburgh Dataset)	-	CNN	SENet + SE-ResNeXt-50 + faster RCNN	ensemble	FALSE	TRUE	FALSE	-	FALSE	supervised	Classification	Classification	standalone	web-based	CADx	Model Dermatology	https://rcnn.modelderm.com; https://github.com/whria78/modelderm_rcnn_api	Not reported	python (unspecified package)	YES	TRUE	TRUE
Han, S. S.//Moon, I. J.//Kim, S. H.//Na, J. I.//Kim, M. S.//Park, G. H.//Park, I.//Kim, K.//Lim, W.//Lee, J. H.//Chang, S. E.//	2020	Assessment of deep neural networks for the diagnosis of benign and malignant skin neoplasms in comparison with dermatologists: A retrospective validation study	PLoS Medicine	4.18	Extremely relevant	115	Han_Moon2020	diagnostic test study	FALSE	retrospective	multi-institutional and 1 public database	Skin	benign and malignant skin neoplasms in head and neck, trunk, arms and legs	quaternary	validation only	STARD 2015	TRUE	TRUE	diagnosis	diagnosis (binary, malignant vs. non-malignant, 31 recognized conditions)	diagnosis	FALSE	-	FALSE	FALSE	FALSE	comparison of diagnostic efficiency between algorithms and dermatologists using experimental reader tests	-	CNN	SENet + SE-ResNeXt-50 + faster RCNN [high-sensitivity threshold]	ensemble	FALSE	TRUE	FALSE	-	FALSE	supervised	Classification	Classification	standalone	web-based	CADx	Model Dermatology	https://rcnn.modelderm.com; https://github.com/whria78/modelderm_rcnn_api	Not reported	python (unspecified package)	YES	TRUE	TRUE
Han, S. S.//Moon, I. J.//Kim, S. H.//Na, J. I.//Kim, M. S.//Park, G. H.//Park, I.//Kim, K.//Lim, W.//Lee, J. H.//Chang, S. E.//	2020	Assessment of deep neural networks for the diagnosis of benign and malignant skin neoplasms in comparison with dermatologists: A retrospective validation study	PLoS Medicine	4.18	Extremely relevant	115	Han_Moon2020	diagnostic test study	FALSE	retrospective	multi-institutional and 1 public database	Skin	benign and malignant skin neoplasms in head and neck, trunk, arms and legs	quaternary	validation only	STARD 2015	TRUE	TRUE	diagnosis	diagnosis (binary, malignant vs. non-malignant, 10 recognized conditions)	diagnosis	FALSE	-	FALSE	FALSE	FALSE	comparison of diagnostic efficiency between algorithms and dermatologists using experimental reader tests	-	CNN	SENet + SE-ResNeXt-50 + faster RCNN [high-specificity threshold]	ensemble	FALSE	TRUE	FALSE	-	FALSE	supervised	Classification	Classification	standalone	web-based	CADx	Model Dermatology	https://rcnn.modelderm.com; https://github.com/whria78/modelderm_rcnn_api	Not reported	python (unspecified package)	YES	TRUE	TRUE
Yang, Y. J.//Cho, B. J.//Lee, M. J.//Kim, J. H.//Lim, H.//Bang, C. S.//Jeong, H. M.//Hong, J. T.//Baik, G. H.//	2020	Automated classification of colorectal neoplasms in white-light colonoscopy images via deep learning	Journal of Clinical Medicine	1.04	Extremely relevant	128	Yang_Cho2020	diagnostic test study	FALSE	retrospective	multi-institutional	Colorectal	adenoma, carcinoma and hyperplastic polips	tertiary	development and validation	Not stated	TRUE	TRUE	diagnosis	diagnosis (binary, neoplastic vs. non-neoplastic)	diagnosis	FALSE	-	FALSE	FALSE	TRUE	[neoplastic vs non neoplastic] automatically classify colorectal lesions histologically on white-light colonoscopy images.	radiomics	CNN	ResNet-152	single	TRUE	TRUE	FALSE	CAM	TRUE	supervised	Classification	Classification	standalone	desktop-based	CADx	-	-	Not reported	PyTorch	YES	TRUE	TRUE
Yang, Y. J.//Cho, B. J.//Lee, M. J.//Kim, J. H.//Lim, H.//Bang, C. S.//Jeong, H. M.//Hong, J. T.//Baik, G. H.//	2020	Automated classification of colorectal neoplasms in white-light colonoscopy images via deep learning	Journal of Clinical Medicine	1.04	Extremely relevant	128	Yang_Cho2020	diagnostic test study	FALSE	retrospective	multi-institutional	Colorectal	adenoma, carcinoma and hyperplastic polips	tertiary	development and validation	Not stated	TRUE	TRUE	diagnosis	diagnosis (binary, advanced vs. non-advanced)	diagnosis	FALSE	-	FALSE	FALSE	TRUE	[advanced colorectal lesions vs. non-advanced colorectal lesions] automatically classify colorectal lesions histologically on white-light colonoscopy images.	radiomics	CNN	ResNet-152	single	TRUE	TRUE	FALSE	CAM	TRUE	supervised	Classification	Classification	standalone	desktop-based	CADx	-	-	Not reported	PyTorch	YES	TRUE	TRUE
Mehta, P.//Antonelli, M.//Singh, S.//Grondecka, N.//Johnston, E. W.//Ahmed, H. U.//Emberton, M.//Punwani, S.//Ourselin, S.//	2021	Autoprostate: Towards automated reporting of prostate mri for prostate cancer assessment using deep learning	Cancers	1.349	Extremely relevant	146	Mehta2021	diagnostic test study	FALSE	retrospective	2 public databases	Prostate	whole-prostate and zonal segmentations	not applicable	development and validation	Not stated	TRUE	FALSE	diagnosis	diagnosis (binary, CSPCa vs. non-CSPCa)	diagnosis	FALSE	-	FALSE	FALSE	FALSE	automated reporting of prostate MRI images to aid in the diagnosis and management of prostate cancer	-	CNN	Zone-UNet + CSPCa-U-Net (Post-thresholding (cut-off: >=4.5%))	ensemble	FALSE	TRUE	FALSE	-	FALSE	supervised	Classification	Classification	standalone	web-based	CADx	AutoProstate	-	Not reported	Streamlit (version 0.75.0) [python]	YES	TRUE	TRUE
Mehta, P.//Antonelli, M.//Singh, S.//Grondecka, N.//Johnston, E. W.//Ahmed, H. U.//Emberton, M.//Punwani, S.//Ourselin, S.//	2021	Autoprostate: Towards automated reporting of prostate mri for prostate cancer assessment using deep learning	Cancers	1.349	Extremely relevant	146	Mehta2021	diagnostic test study	FALSE	retrospective	2 public databases	Prostate	whole-prostate and zonal segmentations	not applicable	development and validation	Not stated	TRUE	FALSE	diagnosis	diagnosis (binary, CSPCa vs. non-CSPCa)	diagnosis	FALSE	-	FALSE	FALSE	FALSE	automated reporting of prostate MRI images to aid in the diagnosis and management of prostate cancer	-	CNN	Zone-UNet + CSPCa-U-Net (Post-thresholding (cut-off: >= 4.5%) and false-positive reduction (<40 mm3))	ensemble	FALSE	TRUE	FALSE	-	FALSE	supervised	Classification	Classification	standalone	web-based	CADx	AutoProstate	-	Not reported	Streamlit (version 0.75.0) [python]	YES	TRUE	TRUE
Ji, L.//Zhang, W.//Huang, J.//Tian, J.//Zhong, X.//Luo, J.//Zhu, S.//He, Z.//Tong, Y.//Meng, X.//Kang, Y.//Bi, Q.//	2022	Bone metastasis risk and prognosis assessment models for kidney cancer based on machine learning	Frontiers in Public Health	1.291	Extremely relevant	152	Ji_Zhang2022	cohort study	FALSE	retrospective	1 public database, 1 institution	Kidney	bone metastasis in kidney cancer (renal carcinoma)	tertiary	development and validation	Not stated	TRUE	FALSE	diagnosis	diagnosis (binary, benign vs. metastases)	diagnosis	TRUE	bone	TRUE	FALSE	FALSE	assessing risk of kidney cancer bone metastasis (diagnosis)	-	XGBoost	-	ensemble	TRUE	FALSE	TRUE	SHAP	FALSE	supervised	Classification	Classification	standalone	web-based	CADx	renal carcinoma Classifier Web App	https://share.streamlit.io/lry4000/sa/main	Not reported	Scikit-learn	YES	TRUE	TRUE
Ji, L.//Zhang, W.//Huang, J.//Tian, J.//Zhong, X.//Luo, J.//Zhu, S.//He, Z.//Tong, Y.//Meng, X.//Kang, Y.//Bi, Q.//	2022	Bone metastasis risk and prognosis assessment models for kidney cancer based on machine learning	Frontiers in Public Health	1.291	Extremely relevant	152	Ji_Zhang2022	cohort study	FALSE	retrospective	1 public database, 1 institution	Kidney	bone metastasis in kidney cancer (renal carcinoma)	tertiary	development and validation	Not stated	TRUE	FALSE	overall survival	overall survival (3Y)	diagnosis	TRUE	bone	TRUE	FALSE	FALSE	assess prognosis (three-year survival) for kidney cancer bone metastasis	-	XGBoost	-	ensemble	TRUE	FALSE	TRUE	SHAP	FALSE	supervised	Classification	Classification	standalone	web-based	CADx	renal carcinoma Classifier Web App	https://lryoxidkghwqls-survival-three-years-streamlit-app-f21wz1.streamlit.app/	Not reported	Scikit-learn	YES	TRUE	TRUE
Romeo, V.//Cuocolo, R.//Apolito, R.//Stanzione, A.//Ventimiglia, A.//Vitale, A.//Verde, F.//Accurso, A.//Amitrano, M.//Insabato, L.//Gencarelli, A.//Buonocore, R.//Argenzio, M. R.//Cascone, A. M.//Imbriaco, M.//Maurea, S.//Brunetti, A.//	2021	Clinical value of radiomics and machine learning in breast ultrasound: a multicenter study for differential diagnosis of benign and malignant lesions	European Radiology	1.73	Extremely relevant	183	Romeo2021	diagnostic test study	FALSE	retrospective	multi-institutional	Breast	non-cystic benign and malignant breast lesions	tertiary	development and validation	Not stated	TRUE	TRUE	diagnosis	diagnosis (binary, malignant vs. benign)	diagnosis	FALSE	-	FALSE	FALSE	TRUE	differencial diagnosis of benign and malignant lesions	radiomics	RF	RF = Random forest	ensemble	FALSE	FALSE	FALSE	-	FALSE	supervised	Classification	Classification	standalone	desktop-based	CADx	-	-	Not reported	Scikit-learn	YES	TRUE	TRUE
Leibig, C.//Brehmer, M.//Bunk, S.//Byng, D.//Pinker, K.//Umutlu, L.//	2022	Combining the strengths of radiologists and AI for breast cancer screening: a retrospective analysis	The Lancet Digital Health	6.024	Extremely relevant	188	Leibig2022	diagnostic test study	FALSE	retrospective	multi-institutional	Breast	-	unknown	development and validation	Not stated	TRUE	FALSE	screening	diagnosis (binary, malignant vs. non-malignant)	diagnosis	FALSE	-	FALSE	FALSE	FALSE	identify whether a mammogram image contains signs of breast cancer or not	-	CNN	-	ensemble	FALSE	TRUE	FALSE	-	TRUE	supervised	Classification	Classification	standalone	desktop-based	CADx	-	-	Not reported	Python (v 3.8.10)	YES	TRUE	TRUE
Xiong, H.//Lin, P.//Yu, J. G.//Ye, J.//Xiao, L.//Tao, Y.//Jiang, Z.//Lin, W.//Liu, M.//Xu, J.//Hu, W.//Lu, Y.//Liu, H.//Li, Y.//Zheng, Y.//Yang, H.//	2019	Computer-aided diagnosis of laryngeal cancer via deep learning based on laryngoscopic images	eBioMedicine	2.663	Extremely relevant	200	Xiong2019	diagnostic test study	FALSE	retrospective	multi-institutional	Larynx	-	tertiary	development and validation	Not stated	TRUE	TRUE	diagnosis	diagnosis (binary, urgent (LCA or PRELCA) vs. precancerous (BTL or NORM))	diagnosis	FALSE	-	FALSE	FALSE	FALSE	automatically detect laryngeal cancer (LCA) in laryngoscopic images	-	CNN	GoogLeNet Inception v3 network	single	FALSE	TRUE	FALSE	-	TRUE	supervised	Classification	Classification	standalone	desktop-based	CADx	-	-	Not reported	TensorFlow	YES	TRUE	TRUE
Xiong, H.//Lin, P.//Yu, J. G.//Ye, J.//Xiao, L.//Tao, Y.//Jiang, Z.//Lin, W.//Liu, M.//Xu, J.//Hu, W.//Lu, Y.//Liu, H.//Li, Y.//Zheng, Y.//Yang, H.//	2019	Computer-aided diagnosis of laryngeal cancer via deep learning based on laryngoscopic images	eBioMedicine	2.663	Extremely relevant	200	Xiong2019	diagnostic test study	FALSE	retrospective	multi-institutional	Larynx	-	tertiary	development and validation	Not stated	TRUE	TRUE	diagnosis	diagnosis (4-way, LCA vs. PRELCA vs. BTL vs. NORM)	diagnosis	FALSE	-	FALSE	FALSE	FALSE	automatically detect laryngeal cancer (LCA) in laryngoscopic images	-	CNN	GoogLeNet Inception v3 network	single	FALSE	TRUE	FALSE	-	TRUE	supervised	Classification	Classification	standalone	desktop-based	CADx	-	-	Not reported	TensorFlow	YES	TRUE	TRUE
Gitto, S.//Cuocolo, R.//Annovazzi, A.//Anelli, V.//Acquasanta, M.//Cincotta, A.//Albano, D.//Chianca, V.//Ferraresi, V.//Messina, C.//Zoccali, C.//Armiraglio, E.//Parafioriti, A.//Sciuto, R.//Luzzati, A.//Biagini, R.//Imbriaco, M.//Sconfienza, L. M.//	2021	CT radiomics-based machine learning classification of atypical cartilaginous tumours and appendicular chondrosarcomas	eBioMedicine	2.663	Extremely relevant	215	Gitto2021	diagnostic test study	FALSE	retrospective	multi-institutional	Bone; cartilaginous tumors	atypical cartilaginous tumours and appendicular chondrosarcomas	tertiary	development and validation	Not stated	TRUE	TRUE	diagnosis	diagnosis (binary, ACT vs. CS)	diagnosis	FALSE	-	FALSE	FALSE	TRUE	classification of atypical cartilaginous tumours and appendicular chondrosarcomas	radiomics	LogitBoost	LogitBoost = boosting	ensemble	FALSE	FALSE	FALSE	-	FALSE	supervised	Classification	Classification	standalone	desktop-based	CADx	-	-	Not reported	Scikit-learn	YES	TRUE	TRUE
Zhang, G.//Wu, Z.//Xu, L.//Zhang, X.//Zhang, D.//Mao, L.//Li, X.//Xiao, Y.//Guo, J.//Ji, Z.//Sun, H.//Jin, Z.//	2021	Deep Learning on Enhanced CT Images Can Predict the Muscular Invasiveness of Bladder Cancer	Frontiers in Oncology	1.291	Relevant	238	Zhang_Wu2021	diagnostic test study	FALSE	retrospective	multi-institutional	Bladder	muscle-invasive bladder cancer	unknown	development and validation	Not stated	TRUE	FALSE	outcome prediction	muscular invasiveness	outcome prediction	FALSE	-	FALSE	FALSE	FALSE	predict muscular invasiveness of bladder cancer	-	CNN	Filter-guided Pyramid Network (FGP-Net)	single	FALSE	TRUE	FALSE	-	TRUE	supervised	Classification	Classification	standalone	desktop-based	CDSS	-	-	Not reported	Not stated	YES	TRUE	TRUE
Lu, M. T.//Raghu, V. K.//Mayrhofer, T.//Aerts, H. J. W. L.//Hoffmann, U.//	2020	Deep learning using chest radiographs to identify high-risk smokers for lung cancer screening computed tomography: Development and validation of a prediction model	Annals of Internal Medicine	4.621	Relevant	248	Lu2020	cohort study	TRUE	retrospective	[National Lung Screening Trial (NLST)] multi-institutional	Lung	-	not applicable	development and validation	Not stated	TRUE	TRUE	outcome prediction	cancer-incidence stratification	risk stratification	FALSE	-	FALSE	FALSE	FALSE	12-year lung cancer incidence risk model	-	CNN	Inception V4 network	single	FALSE	TRUE	TRUE	GRAD-CAM	TRUE	supervised	Classification	Classification	standalone	desktop-based	CDSS	CXR-LC	https://github.com/circ-ml/CXR-LC	Not reported	PyTorch (v. 1.5.1, python 3.7.7)	YES	TRUE	TRUE
Zhu, H. B.//Xu, D.//Ye, M.//Sun, L.//Zhang, X. Y.//Li, X. T.//Nie, P.//Xing, B. C.//Sun, Y. S.//	2021	Deep learning-assisted magnetic resonance imaging prediction of tumor response to chemotherapy in patients with colorectal liver metastases	International Journal of Cancer	2.056	Relevant	250	Zhu2021	cohort study	FALSE	internal: prospective; external: retrospective	multi-institutional	Colorectal	colorectal liver metastases (CRLM)	unknown	development and validation	Not stated	TRUE	FALSE	outcome prediction	tumor regression grade	outcome prediction	FALSE	-	FALSE	TRUE	FALSE	predict pathological tumor regression grade (TRG) response in patients with colorectal liver metastases (CRLM) undergoing preoperative chemotherapy	-	CNN	DC3CNN	single	TRUE	TRUE	FALSE	-	FALSE	supervised	Classification	Classification	standalone	desktop-based	CADx	-	-	Not reported	Keras v 2.1.5; TensorFlow 1.4.0 (python 3.6)	YES	TRUE	FALSE
Naso, J. R.//Levine, A. B.//Farahani, H.//Chirieac, L. R.//Dacic, S.//Wright, J. L.//Lai, C.//Yang, H. M.//Jones, S. J. M.//Bashashati, A.//Yip, S.//Churg, A.//	2021	Deep-learning based classification distinguishes sarcomatoid malignant mesotheliomas from benign spindle cell mesothelial proliferations	Modern Pathology	2.394	Extremely relevant	270	Naso2021	diagnostic test study	FALSE	retrospective	multi-institutional	Mesothelium	sarcomatoid malignant mesotheliomas and benign spindle cell mesothelial proliferations	unknown	development and validation	Not stated	TRUE	FALSE	diagnosis	diagnosis (binary, malignant vs. benign)	diagnosis	FALSE	-	FALSE	FALSE	FALSE	distinguish sarcomatoid malignant mesotheliomas from benign spindle cell mesothelial proliferations	stain normalization + color jitter	CNN + RNN	ResNet18	ensemble	FALSE	TRUE	FALSE	-	FALSE	supervised	Classification	Classification	standalone	desktop-based	CADx	SpindleMesoNET	-	Not reported	PyTorch	YES	TRUE	TRUE
de Groof, A. J.//Struyvenberg, M. R.//van der Putten, J.//van der Sommen, F.//Fockens, K. N.//Curvers, W. L.//Zinger, S.//Pouw, R. E.//Coron, E.//Baldaque-Silva, F.//Pech, O.//Weusten, B.//Meining, A.//Neuhaus, H.//Bisschops, R.//Dent, J.//Schoon, E. J.//de With, P. H.//Bergman, J. J.//	2020	Deep-Learning System Detects Neoplasia in Patients With Barrett's Esophagus With Higher Accuracy Than Endoscopists in a Multistep Training and Validation Study With Benchmarking	Gastroenterology	7.689	Extremely relevant	271	deGroof2020	diagnostic test study	FALSE	prospective	multi-institutional	Esophagus	esophageal cancer in patiens with Barrett’s Esophagus	tertiary	development and validation	Not stated	TRUE	TRUE	detection	detection	detection	FALSE	-	FALSE	FALSE	FALSE	primary detection of neoplasia in patients with Barrett's Esophagus	-	CNN	ResNet-Unet	ensemble	TRUE	TRUE	FALSE	-	TRUE	supervised	Classification	Classification	standalone	desktop-based	CADe	-	-	Not reported	PyTorch	YES	TRUE	TRUE
de Groof, A. J.//Struyvenberg, M. R.//van der Putten, J.//van der Sommen, F.//Fockens, K. N.//Curvers, W. L.//Zinger, S.//Pouw, R. E.//Coron, E.//Baldaque-Silva, F.//Pech, O.//Weusten, B.//Meining, A.//Neuhaus, H.//Bisschops, R.//Dent, J.//Schoon, E. J.//de With, P. H.//Bergman, J. J.//	2020	Deep-Learning System Detects Neoplasia in Patients With Barrett's Esophagus With Higher Accuracy Than Endoscopists in a Multistep Training and Validation Study With Benchmarking	Gastroenterology	7.689	Extremely relevant	271	deGroof2020	diagnostic test study	FALSE	retrospective	multi-institutional	Esophagus	esophageal cancer in patiens with Barrett’s Esophagus	tertiary	development and validation	Not stated	TRUE	TRUE	detection	detection	detection	FALSE	-	FALSE	FALSE	FALSE	primary detection of neoplasia in patients with Barrett's Esophagus	-	CNN	ResNet-Unet	ensemble	TRUE	TRUE	FALSE	-	TRUE	supervised	Classification	Classification	standalone	desktop-based	CADe	-	-	Not reported	PyTorch	YES	TRUE	TRUE
von Schacky, C. E.//Wilhelm, N. J.//SchÃ¤fer, V. S.//Leonhardt, Y.//Jung, M.//Jungmann, P. M.//Russe, M. F.//Foreman, S. C.//Gassert, F. G.//Gassert, F. T.//Schwaiger, B. J.//Mogler, C.//Knebel, C.//von Eisenhart-Rothe, R.//Makowski, M. R.//Woertler, K.//Burgkart, R.//Gersing, A. S.//	2022	Development and evaluation of machine learning models based on X-ray radiomics for the classification and differentiation of malignant and benign bone tumors	European Radiology	1.73	Extremely relevant	289	vonShacky2022	diagnostic test study	FALSE	retrospective	multi-institutional	Bone	Malignant subtypes: chondrosarcoma, osteosarcoma, Ewing’s sarcoma, plasma cell myeloma, NHL B cell, chordoma. Benign subtypes: osteochondroma, enchondroma, chondroblastoma, osteoid osteoma, giant cell tumor, non-ossifying fibroma, haemangioma, aneurysmal bone cyst, simple bone cyst, fibrous dysplasia	quaternary	development and validation	Not stated	TRUE	TRUE	diagnosis	diagnosis (binary, malignant vs. benign, 16 recognized conditions)	diagnosis	FALSE	-	FALSE	FALSE	TRUE	distinguish between benign and malignant bone tumors	radiomics	ANN	ANN with 3 fully connected layers	single	TRUE	FALSE	FALSE	-	FALSE	supervised	Classification	Classification	standalone	desktop-based	CADx	-	-	Not reported	PyRadiomics; Scikit-learn (v. 0.22.2); fastai [Python 3.7.7]	YES	TRUE	TRUE
Gao, P.//Shan, W.//Guo, Y.//Wang, Y.//Sun, R.//Cai, J.//Li, H.//Chan, W. S.//Liu, P.//Yi, L.//Zhang, S.//Li, W.//Jiang, T.//He, K.//Wu, Z.//	2022	Development and Validation of a Deep Learning Model for Brain Tumor Diagnosis and Classification Using Magnetic Resonance Imaging	JAMA Network Open	4.031	Extremely relevant	292	Gao2022	reader study	FALSE	retrospective	multi-institutional	Brain	acoustic neuroma, pituitary tumor, epidermoid cyst, meningioma, paraganglioma, craniopharyngioma, glioma, hemangioblastoma, metastatic tumor, germ cell tumor, medulloblastoma, dysembryoplastic neuroepithelial tumor, chordoma, lymphomas, choroid plexus, papilloma, gangliocytoma, hemangiopericytoma	tertiary	development and validation	Not stated	TRUE	FALSE	detection and diagnosis	detection and diagnosis (multiclass, 18 recognized conditions)	detection and diagnosis	NOT ONLY	brain	FALSE	FALSE	FALSE	automated identification and classification of 18 types of brain tumors from patient MRI data	-	CNN	2D U-Net (segmentation) + DenseNet2 (classification)	ensemble	FALSE	TRUE	FALSE	-	FALSE	supervised	Classification	Classification	standalone	desktop-based	CADe and CADx	-	-	Not reported	Scikit-learn (v 0.22, python 3.2)	YES	TRUE	TRUE
She, Y.//Jin, Z.//Wu, J.//Deng, J.//Zhang, L.//Su, H.//Jiang, G.//Liu, H.//Xie, D.//Cao, N.//Ren, Y.//Chen, C.//	2020	Development and Validation of a Deep Learning Model for Non-Small Cell Lung Cancer Survival	JAMA Network Open	4.031	Relevant	293	She2020	prognostic study	FALSE	retrospective	1 public database, 1 institution	Lung	Non-small cell lung cancer (NSCLC)	tertiary	update and validation	STROBE	TRUE	FALSE	cancer-specific survival	cancer-specific survival	survival	FALSE	-	TRUE	TRUE	FALSE	prediction of survival and test the reliability of individual treatment recommendations	Cox PH analysis	MLP	DeepSurv	single	TRUE	TRUE	FALSE	-	FALSE	supervised	Regression	Regression	standalone	desktop-based	CDSS	DeepSurv	https://github.com/thoraciclang/Deep_Lung	Not reported	vue (JavaScript)	YES	TRUE	TRUE
Huang, C.//Dai, Y.//Chen, Q.//Chen, H.//Lin, Y.//Wu, J.//Xu, X.//Chen, X.//	2022	Development and validation of a deep learning model to predict survival of patients with esophageal cancer	Frontiers in Oncology	1.291	Relevant	294	Huang_Dai2022	prognostic study	FALSE	retrospective	1 public database, 1 institution	Esophagus	esophageal adenocarcinoma and squamous cell carcinoma	tertiary	update and validation	Not stated	TRUE	FALSE	cancer-specific survival	cancer-specific survival	survival	FALSE	-	TRUE	TRUE	FALSE	predict esophageal cancer-specific survival	Cox PH analysis	MLP	DeepSurv	single	TRUE	TRUE	FALSE	-	FALSE	supervised	Regression	Regression	standalone	desktop-based	CDSS	DeepSurv	-	Not reported	Python (version 3.6.7)	YES	TRUE	TRUE
Li, C.//Jing, B.//Ke, L.//Li, B.//Xia, W.//He, C.//Qian, C.//Zhao, C.//Mai, H.//Chen, M.//Cao, K.//Mo, H.//Guo, L.//Chen, Q.//Tang, L.//Qiu, W.//Yu, Y.//Liang, H.//Huang, X.//Liu, G.//Li, W.//Wang, L.//Sun, R.//Zou, X.//Guo, S.//Huang, P.//Luo, D.//Qiu, F.//Wu, Y.//Hua, Y.//Liu, K.//Lv, S.//Miao, J.//Xiang, Y.//Sun, Y.//Guo, X.//Lv, X.//	2018	Development and validation of an endoscopic images-based deep learning model for detection with nasopharyngeal malignancies	Cancer Communications	2.357	Extremely relevant	303	Li_Jing2018	diagnostic test study	FALSE	internal: retrospective; external: prospective	single institution	Nasopharynx	nasopharyngeal disorders: carcinoma, lymphoma, rhabdomyosarcoma, olfactory neuroblastoma, malignant melanoma and plasmacytoma [malignant]; precancerous and/or atypical hyperplasia, fibroangioma, leiomyoma, meningioma,, minor salivary gland tumor, fungal infection, tuberculosis, chronic inflammation, adenoids and/or lymphoid, hyperplasia, nasopharyngeal cyst and foreign body [benign]	tertiary	development and validation	Not stated	TRUE	TRUE	detection	diagnosis (binary, malignant vs. benign)	diagnosis	FALSE	-	FALSE	FALSE	FALSE	detect nasopharyngeal malignancies	-	CNN	-	single	FALSE	TRUE	FALSE	-	TRUE	supervised	Classification	Classification	standalone	web-based	CADx	eNPM-DM	http://nasoai.sysucc.org.cn/	40s	SPSS 22.0	YES	TRUE	TRUE
Nam, J. G.//Park, S.//Hwang, E. J.//Lee, J. H.//Jin, K. N.//Lim, K. Y.//Vu, T. H.//Sohn, J. H.//Hwang, S.//Goo, J. M.//Park, C. M.//	2019	Development and validation of deep learning-based automatic detection algorithm for malignant pulmonary nodules on chest radiographs	Radiology	4.594	Extremely relevant	305	Nam2019	reader study	FALSE	retrospective	multi-institutional	Lung	malignant pulmonary nodules	tertiary	development and validation	Not stated	TRUE	TRUE	detection	detection	detection and diagnosis	NOT ONLY	-	FALSE	FALSE	FALSE	detection of malignant pulmonary nodules on chest radiographs	-	CNN	25 layers	single	FALSE	TRUE	FALSE	-	FALSE	supervised	Classification	Classification	standalone	desktop-based	CADe and CADx	-	-	Not reported	Not stated	YES	TRUE	TRUE
Nam, J. G.//Park, S.//Hwang, E. J.//Lee, J. H.//Jin, K. N.//Lim, K. Y.//Vu, T. H.//Sohn, J. H.//Hwang, S.//Goo, J. M.//Park, C. M.//	2019	Development and validation of deep learning-based automatic detection algorithm for malignant pulmonary nodules on chest radiographs	Radiology	4.594	Extremely relevant	305	Nam2019	reader study	FALSE	retrospective	multi-institutional	Lung	malignant pulmonary nodules	tertiary	development and validation	Not stated	TRUE	TRUE	diagnosis	diagnosis (binary, malignant vs. non-malignant)	detection and diagnosis	NOT ONLY	-	FALSE	FALSE	FALSE	classification of malignant pulmonary nodules on chest radiographs	-	CNN	25 layers	single	FALSE	TRUE	FALSE	-	FALSE	supervised	Classification	Classification	standalone	desktop-based	CADe and CADx	-	-	Not reported	Not stated	YES	TRUE	TRUE
Nam, J. G.//Park, S.//Hwang, E. J.//Lee, J. H.//Jin, K. N.//Lim, K. Y.//Vu, T. H.//Sohn, J. H.//Hwang, S.//Goo, J. M.//Park, C. M.//	2019	Development and validation of deep learning-based automatic detection algorithm for malignant pulmonary nodules on chest radiographs	Radiology	4.594	Extremely relevant	305	Nam2019	reader study	FALSE	retrospective	multi-institutional	Lung	malignant pulmonary nodules	tertiary	development and validation	Not stated	TRUE	TRUE	detection	detection	detection and diagnosis	NOT ONLY	-	FALSE	FALSE	FALSE	detection of malignant pulmonary nodules on chest radiographs	-	CNN	25 layers	single	FALSE	TRUE	FALSE	-	FALSE	supervised	Classification	Classification	standalone	desktop-based	CADe and CADx	-	-	Not reported	Not stated	YES	TRUE	TRUE
Nam, J. G.//Park, S.//Hwang, E. J.//Lee, J. H.//Jin, K. N.//Lim, K. Y.//Vu, T. H.//Sohn, J. H.//Hwang, S.//Goo, J. M.//Park, C. M.//	2019	Development and validation of deep learning-based automatic detection algorithm for malignant pulmonary nodules on chest radiographs	Radiology	4.594	Extremely relevant	305	Nam2019	reader study	FALSE	retrospective	multi-institutional	Lung	malignant pulmonary nodules	tertiary	development and validation	Not stated	TRUE	TRUE	diagnosis	diagnosis (binary, malignant vs. non-malignant)	detection and diagnosis	NOT ONLY	-	FALSE	FALSE	FALSE	classification of malignant pulmonary nodules on chest radiographs	-	CNN	25 layers	single	FALSE	TRUE	FALSE	-	FALSE	supervised	Classification	Classification	standalone	desktop-based	CADe and CADx	-	-	Not reported	Not stated	YES	TRUE	TRUE
Nam, J. G.//Park, S.//Hwang, E. J.//Lee, J. H.//Jin, K. N.//Lim, K. Y.//Vu, T. H.//Sohn, J. H.//Hwang, S.//Goo, J. M.//Park, C. M.//	2019	Development and validation of deep learning-based automatic detection algorithm for malignant pulmonary nodules on chest radiographs	Radiology	4.594	Extremely relevant	305	Nam2019	reader study	FALSE	retrospective	multi-institutional	Lung	malignant pulmonary nodules	tertiary	development and validation	Not stated	TRUE	TRUE	detection	detection	detection and diagnosis	NOT ONLY	-	FALSE	FALSE	FALSE	detection of malignant pulmonary nodules on chest radiographs	-	CNN	25 layers	single	FALSE	TRUE	FALSE	-	FALSE	supervised	Classification	Classification	standalone	desktop-based	CADe and CADx	-	-	Not reported	Not stated	YES	TRUE	TRUE
Nam, J. G.//Park, S.//Hwang, E. J.//Lee, J. H.//Jin, K. N.//Lim, K. Y.//Vu, T. H.//Sohn, J. H.//Hwang, S.//Goo, J. M.//Park, C. M.//	2019	Development and validation of deep learning-based automatic detection algorithm for malignant pulmonary nodules on chest radiographs	Radiology	4.594	Extremely relevant	305	Nam2019	reader study	FALSE	retrospective	multi-institutional	Lung	malignant pulmonary nodules	tertiary	development and validation	Not stated	TRUE	TRUE	diagnosis	diagnosis (binary, malignant vs. non-malignant)	detection and diagnosis	NOT ONLY	-	FALSE	FALSE	FALSE	classification of malignant pulmonary nodules on chest radiographs	-	CNN	25 layers	single	FALSE	TRUE	FALSE	-	FALSE	supervised	Classification	Classification	standalone	desktop-based	CADe and CADx	-	-	Not reported	Not stated	YES	TRUE	TRUE
Nam, J. G.//Park, S.//Hwang, E. J.//Lee, J. H.//Jin, K. N.//Lim, K. Y.//Vu, T. H.//Sohn, J. H.//Hwang, S.//Goo, J. M.//Park, C. M.//	2019	Development and validation of deep learning-based automatic detection algorithm for malignant pulmonary nodules on chest radiographs	Radiology	4.594	Extremely relevant	305	Nam2019	reader study	FALSE	retrospective	multi-institutional	Lung	malignant pulmonary nodules	tertiary	development and validation	Not stated	TRUE	TRUE	detection	detection	detection and diagnosis	NOT ONLY	-	FALSE	FALSE	FALSE	detection of malignant pulmonary nodules on chest radiographs	-	CNN	25 layers	single	FALSE	TRUE	FALSE	-	FALSE	supervised	Classification	Classification	standalone	desktop-based	CADe and CADx	-	-	Not reported	Not stated	YES	TRUE	TRUE
Nam, J. G.//Park, S.//Hwang, E. J.//Lee, J. H.//Jin, K. N.//Lim, K. Y.//Vu, T. H.//Sohn, J. H.//Hwang, S.//Goo, J. M.//Park, C. M.//	2019	Development and validation of deep learning-based automatic detection algorithm for malignant pulmonary nodules on chest radiographs	Radiology	4.594	Extremely relevant	305	Nam2019	reader study	FALSE	retrospective	multi-institutional	Lung	malignant pulmonary nodules	tertiary	development and validation	Not stated	TRUE	TRUE	diagnosis	diagnosis (binary, malignant vs. non-malignant)	detection and diagnosis	NOT ONLY	-	FALSE	FALSE	FALSE	classification of malignant pulmonary nodules on chest radiographs	-	CNN	25 layers	single	FALSE	TRUE	FALSE	-	FALSE	supervised	Classification	Classification	standalone	desktop-based	CADe and CADx	-	-	Not reported	Not stated	YES	TRUE	TRUE
Chen, K.//Nie, Y.//Park, S.//Zhang, K.//Zhang, Y.//Liu, Y.//Hui, B.//Zhou, L.//Wang, X.//Qi, Q.//Li, H.//Kang, G.//Huang, Y.//Chen, Y.//Liu, J.//Cui, J.//Li, M.//Park, I. K.//Kang, C. H.//Shen, H.//Yang, Y.//Guan, T.//Zhang, Y.//Yang, F.//Kim, Y. T.//Wang, J.//	2021	Development and validation of machine learning-based model for the prediction of malignancy in multiple pulmonary nodules: Analysis from multicentric cohorts	Clinical Cancer Research	4.399	Extremely relevant	306	Chen_Nie2021	diagnostic test study	FALSE	retrospective	multi-institutional	Lung	multiple pulmonary nodules	tertiary	development and validation	TRIPOD	TRUE	TRUE	detection of malignancy	diagnosis (binary, malignant vs. non-malignant)	diagnosis	FALSE	-	FALSE	FALSE	FALSE	estimate the malignant probability of multiple pulmonary nodules to guide decision-making	-	XGBoost	-	ensemble	TRUE	FALSE	TRUE	SHAP	FALSE	supervised	Classification	Classification	standalone	web-based	CADx	PKU-M	https://mpn.pkuphmodel.com/	Not reported	Python	YES	TRUE	TRUE
Chen, K.//Nie, Y.//Park, S.//Zhang, K.//Zhang, Y.//Liu, Y.//Hui, B.//Zhou, L.//Wang, X.//Qi, Q.//Li, H.//Kang, G.//Huang, Y.//Chen, Y.//Liu, J.//Cui, J.//Li, M.//Park, I. K.//Kang, C. H.//Shen, H.//Yang, Y.//Guan, T.//Zhang, Y.//Yang, F.//Kim, Y. T.//Wang, J.//	2021	Development and validation of machine learning-based model for the prediction of malignancy in multiple pulmonary nodules: Analysis from multicentric cohorts	Clinical Cancer Research	4.399	Extremely relevant	306	Chen_Nie2021	diagnostic test study	FALSE	retrospective	multi-institutional	Lung	solitary pulmonary nodules	tertiary	development and validation	TRIPOD	TRUE	TRUE	detection of malignancy	diagnosis (binary, malignant vs. non-malignant)	diagnosis	FALSE	-	FALSE	FALSE	FALSE	estimate the malignant probability of multiple pulmonary nodules to guide decision-making	-	XGBoost	-	ensemble	TRUE	FALSE	TRUE	SHAP	FALSE	supervised	Classification	Classification	standalone	web-based	CADx	PKU-M	https://mpn.pkuphmodel.com/	Not reported	Python	YES	TRUE	TRUE
Chen, K.//Nie, Y.//Park, S.//Zhang, K.//Zhang, Y.//Liu, Y.//Hui, B.//Zhou, L.//Wang, X.//Qi, Q.//Li, H.//Kang, G.//Huang, Y.//Chen, Y.//Liu, J.//Cui, J.//Li, M.//Park, I. K.//Kang, C. H.//Shen, H.//Yang, Y.//Guan, T.//Zhang, Y.//Yang, F.//Kim, Y. T.//Wang, J.//	2021	Development and validation of machine learning-based model for the prediction of malignancy in multiple pulmonary nodules: Analysis from multicentric cohorts	Clinical Cancer Research	4.399	Extremely relevant	306	Chen_Nie2021	diagnostic test study	FALSE	prospective	multi-institutional	Lung	multiple pulmonary nodules	tertiary	development and validation	TRIPOD	TRUE	TRUE	detection of malignancy	diagnosis (binary, malignant vs. non-malignant)	diagnosis	FALSE	-	FALSE	FALSE	FALSE	estimate the malignant probability of multiple pulmonary nodules to guide decision-making	-	XGBoost	-	ensemble	TRUE	FALSE	TRUE	SHAP	FALSE	supervised	Classification	Classification	standalone	web-based	CADx	PKU-M	https://mpn.pkuphmodel.com/	Not reported	Python	YES	TRUE	TRUE
Wang, X.//Gao, M.//Xie, J.//Deng, Y.//Tu, W.//Yang, H.//Liang, S.//Xu, P.//Zhang, M.//Lu, Y.//Fu, C.//Li, Q.//Fan, L.//Liu, S.//	2022	Development, Validation, and Comparison of Image-Based, Clinical Feature-Based and Fusion Artificial Intelligence Diagnostic Models in Differentiating Benign and Malignant Pulmonary Ground-Glass Nodules	Frontiers in Oncology	1.291	Extremely relevant	315	Wang_Gao2022	diagnostic test study	FALSE	retrospective	multi-institutional	Lung	pulmonary nodules	tertiary	development and validation	Not stated	TRUE	TRUE	detection of malignancy	diagnosis (binary, malignant vs. benign)	diagnosis	FALSE	-	FALSE	FALSE	FALSE	differentiate benign and malignant ground-glass nodules (GGNs) to assist in the determination of surgical intervention	logistic regression	CNN	DenseNet	single	TRUE	TRUE	FALSE	-	TRUE	supervised	Classification	Classification	standalone	desktop-based	CADx	FPM-TL	-	Not reported	Scikit-learn (V 1.0; python 3.6.8)	YES	TRUE	TRUE
Zhao, F.//Dong, D.//Du, H.//Guo, Y.//Su, X.//Wang, Z.//Xie, X.//Wang, M.//Zhang, H.//Cao, X.//He, X.//	2022	Diagnosis of endometrium hyperplasia and screening of endometrial intraepithelial neoplasia in histopathological images using a global-to-local multi-scale convolutional neural network	Computer Methods and Programs in Biomedicine	1.329	Relevant	316	Zhao_Dong2022	diagnostic test study	FALSE	retrospective	single institution	Uterus	endometrium hyperplasia + intraepithelial neoplasia	tertiary	development and validation	Not stated	TRUE	TRUE	diagnosis	diagnosis (binary, endometrium hyperplasia vs. intraepithelial neoplasia)	diagnosis	FALSE	-	FALSE	FALSE	FALSE	diagnose different endometrial hyperplasia (EH) and to screen endometrial intraepithelial neoplasia (EIN) in endometrial histological images stained by hematoxylin and eosin (H&E)	-	CNN	G2LNet DenseNet ×2	ensemble	TRUE	TRUE	TRUE	GRAD-CAM	TRUE	supervised	Classification	Classification	standalone	desktop-based	CADx	-	-	Not reported	Not stated	YES	TRUE	TRUE
Kim, K.//Kim, S.//Han, K.//Bae, H.//Shin, J.//Lim, J. S.//	2021	Diagnostic performance of deep learning-based lesion detection algorithm in ct for detecting hepatic metastasis from colorectal cancer	Korean Journal of Radiology	1.364	Extremely relevant	319	Kim_Kim2021	diagnostic test study	FALSE	retrospective	single institution	Colorectal	Hepatic metastasis from Colorectal Cancer	tertiary	development and validation	Not stated	TRUE	FALSE	detection	detection	detection and diagnosis	TRUE	liver	FALSE	FALSE	FALSE	detect liver metastasis in cancer workup settings	-	CNN	YOLOv3	single	FALSE	TRUE	FALSE	-	TRUE	supervised	Classification	Classification	standalone	desktop-based	CADe and CADx	-	https://github.com/pjreddie/darknet	Not reported	PyTorch	INDIRECTLY	TRUE	TRUE
Kim, K.//Kim, S.//Han, K.//Bae, H.//Shin, J.//Lim, J. S.//	2021	Diagnostic performance of deep learning-based lesion detection algorithm in ct for detecting hepatic metastasis from colorectal cancer	Korean Journal of Radiology	1.364	Extremely relevant	319	Kim_Kim2021	diagnostic test study	FALSE	retrospective	single institution	Colorectal	Hepatic metastasis from Colorectal Cancer	tertiary	development and validation	Not stated	TRUE	FALSE	diagnosis	diagnosis (binary, benign vs. metastases)	detection and diagnosis	TRUE	liver	FALSE	FALSE	FALSE	classify liver metastasis in cancer workup settings	-	CNN	YOLOv3	single	FALSE	TRUE	FALSE	-	TRUE	supervised	Classification	Classification	standalone	desktop-based	CADx	-	https://github.com/pjreddie/darknet	Not reported	PyTorch	INDIRECTLY	TRUE	TRUE
Bi, Q.//Wang, Y.//Deng, Y.//Liu, Y.//Pan, Y.//Song, Y.//Wu, Y.//Wu, K.//	2022	Different multiparametric MRI-based radiomics models for differentiating stage IA endometrial cancer from benign endometrial lesions: A multicenter study	Frontiers in Oncology	1.291	Relevant	322	Bi_Wang2022	diagnostic test study	FALSE	retrospective	multi-institutional	Uterus	endometrial cancer	unknown	development and validation	Not stated	TRUE	FALSE	diagnosis	diagnosis (binary, malignant vs. benign)	diagnosis	FALSE	-	FALSE	FALSE	TRUE	differentiate stage IA endometrial cancer from benign endometrial lesions (differential diagnosis)	radiomics	Logistic Regression	radiomics model only	single	TRUE	FALSE	FALSE	-	FALSE	supervised	Classification	Classification	standalone	desktop-based	CADx	-	-	Not reported	SuperLearner; Python 3.9.7	YES	TRUE	TRUE
Bi, Q.//Wang, Y.//Deng, Y.//Liu, Y.//Pan, Y.//Song, Y.//Wu, Y.//Wu, K.//	2022	Different multiparametric MRI-based radiomics models for differentiating stage IA endometrial cancer from benign endometrial lesions: A multicenter study	Frontiers in Oncology	1.291	Relevant	322	Bi_Wang2022	diagnostic test study	FALSE	retrospective	multi-institutional	Uterus	endometrial cancer	unknown	development and validation	Not stated	TRUE	FALSE	diagnosis	diagnosis (binary, malignant vs. benign)	diagnosis	FALSE	-	FALSE	FALSE	TRUE	differentiate stage IA endometrial cancer from benign endometrial lesions (differential diagnosis)	radiomics	Logistic Regression	nomogram: clinical model + radiomic score	single	TRUE	FALSE	FALSE	-	FALSE	supervised	Classification	Classification	standalone	desktop-based	CADx	-	-	Not reported	SuperLearner; Python 3.9.7	YES	TRUE	TRUE
Bi, Q.//Wang, Y.//Deng, Y.//Liu, Y.//Pan, Y.//Song, Y.//Wu, Y.//Wu, K.//	2022	Different multiparametric MRI-based radiomics models for differentiating stage IA endometrial cancer from benign endometrial lesions: A multicenter study	Frontiers in Oncology	1.291	Relevant	322	Bi_Wang2022	diagnostic test study	FALSE	retrospective	multi-institutional	Uterus	endometrial cancer	unknown	development and validation	Not stated	TRUE	FALSE	diagnosis	diagnosis (binary, malignant vs. benign)	diagnosis	FALSE	-	FALSE	FALSE	TRUE	differentiate stage IA endometrial cancer from benign endometrial lesions (differential diagnosis)	radiomics	Logistic Regression	stacking model: clinical data + radiomics model + multivariate logistic regression	single	TRUE	FALSE	FALSE	-	FALSE	supervised	Classification	Classification	standalone	desktop-based	CADx	-	-	Not reported	SuperLearner; Python 3.9.7	YES	TRUE	TRUE
Bi, Q.//Wang, Y.//Deng, Y.//Liu, Y.//Pan, Y.//Song, Y.//Wu, Y.//Wu, K.//	2022	Different multiparametric MRI-based radiomics models for differentiating stage IA endometrial cancer from benign endometrial lesions: A multicenter study	Frontiers in Oncology	1.291	Relevant	322	Bi_Wang2022	diagnostic test study	FALSE	retrospective	multi-institutional	Uterus	endometrial cancer	unknown	development and validation	Not stated	TRUE	FALSE	diagnosis	diagnosis (binary, malignant vs. benign)	diagnosis	FALSE	-	FALSE	FALSE	TRUE	differentiate stage IA endometrial cancer from benign endometrial lesions (differential diagnosis)	radiomics	Logistic Regression	ensemble model: clinical model + radiomics model + weighted accuracy average	single	TRUE	FALSE	FALSE	-	FALSE	supervised	Classification	Classification	standalone	desktop-based	CADx	-	-	Not reported	SuperLearner; Python 3.9.7	YES	TRUE	TRUE
Baldwin, D. R.//Gustafson, J.//Pickup, L.//Arteta, C.//Novotny, P.//Declerck, J.//Kadir, T.//Figueiras, C.//Sterba, A.//Exell, A.//Potesil, V.//Holland, P.//Spence, H.//Clubley, A.//O'Dowd, E.//Clark, M.//Ashford-Turner, V.//Callister, M. E. J.//Gleeson, F. V.//	2020	External validation of a convolutional neural network artificial intelligence tool to predict malignancy in pulmonary nodules	Thorax	2.309	Extremely relevant	350	Baldwin2020	diagnostic test study	FALSE	retrospective	multi-institutional	Lung	pulmonary nodules	tertiary	validation only	Not stated	TRUE	TRUE	detection of malignancy	diagnosis (binary, malignant vs. non-malignant)	diagnosis	FALSE	-	FALSE	FALSE	FALSE	estimate the risk of malignancy in pulmonary nodules	-	CNN	DenseNet	single	FALSE	TRUE	FALSE	-	FALSE	supervised	Classification	Classification	standalone	desktop-based	CADx	LCP-CNN	-	Not reported	Not stated	YES	TRUE	TRUE
Kiani, A.//Uyumazturk, B.//Rajpurkar, P.//Wang, A.//Gao, R.//Jones, E.//Yu, Y.//Langlotz, C. P.//Ball, R. L.//Montine, T. J.//Martin, B. A.//Berry, G. J.//Ozawa, M. G.//Hazard, F. K.//Brown, R. A.//Chen, S. B.//Wood, M.//Allard, L. S.//Ylagan, L.//Ng, A. Y.//Shen, J.//	2020	Impact of a deep learning assistant on the histopathologic classification of liver cancer	npj Digital Medicine	3.326	Extremely relevant	378	Kiani2020	diagnostic test study	FALSE	retrospective	1 public database, 1 institution	Liver	hepatocellular carcinoma and cholangiocarcinoma	quaternary	development and validation	Not stated	TRUE	FALSE	diagnosis	diagnosis (binary, hepatocellular carcinoma vs. cholangiocarcinoma)	diagnosis	FALSE	-	FALSE	FALSE	FALSE	distinguish between hepatocellular carcinoma and cholangiocarcinoma	-	CNN	DenseNet	single	FALSE	TRUE	TRUE	GRAD-CAM	FALSE	supervised	Classification	Classification	standalone	web-based	CADx	-	https://github.com/stanfordmlgroup/lca-code	Not reported	TensorFlow	INDIRECTLY	TRUE	TRUE
Osman, M. H.//Mohamed, R. H.//Sarhan, H. M.//Park, E. J.//Baik, S. H.//Lee, K. Y.//Kang, J.//	2022	Machine Learning Model for Predicting Postoperative Survival of Patients with Colorectal Cancer	Cancer Research and Treatment	1.359	Relevant	415	Osman2022	cohort study	FALSE	retrospective	1 public database, 1 institution	Colorectal	colon and rectum cancers	tertiary	development and validation	Not stated	TRUE	TRUE	survival prediction	overall survival (1 - 10 years)	survival	FALSE	-	TRUE	TRUE	FALSE	predict 1-year postoperative survival of patients with colorectal cancer	-	LightGBM	-	ensemble	TRUE	FALSE	FALSE	-	FALSE	supervised	Classification	Classification	standalone	web-based	CDSS	-	http://colorectalcancer.pythonanywhere.com/	Not reported	Light-GBM 2.2 (Python 3.7)	YES	TRUE	TRUE
Osman, M. H.//Mohamed, R. H.//Sarhan, H. M.//Park, E. J.//Baik, S. H.//Lee, K. Y.//Kang, J.//	2022	Machine Learning Model for Predicting Postoperative Survival of Patients with Colorectal Cancer	Cancer Research and Treatment	1.359	Relevant	415	Osman2022	cohort study	FALSE	retrospective	1 public database, 1 institution	Colorectal	colon and rectum cancers	tertiary	development and validation	Not stated	TRUE	TRUE	survival prediction	overall survival (1 - 10 years)	survival	FALSE	-	TRUE	TRUE	FALSE	predict 2-year postoperative survival of patients with colorectal cancer	-	LightGBM	-	ensemble	TRUE	FALSE	FALSE	-	FALSE	supervised	Classification	Classification	standalone	web-based	CDSS	-	http://colorectalcancer.pythonanywhere.com/	Not reported	Light-GBM 2.2 (Python 3.7)	YES	TRUE	TRUE
Osman, M. H.//Mohamed, R. H.//Sarhan, H. M.//Park, E. J.//Baik, S. H.//Lee, K. Y.//Kang, J.//	2022	Machine Learning Model for Predicting Postoperative Survival of Patients with Colorectal Cancer	Cancer Research and Treatment	1.359	Relevant	415	Osman2022	cohort study	FALSE	retrospective	1 public database, 1 institution	Colorectal	colon and rectum cancers	tertiary	development and validation	Not stated	TRUE	TRUE	survival prediction	overall survival (1 - 10 years)	survival	FALSE	-	TRUE	TRUE	FALSE	predict 3-year postoperative survival of patients with colorectal cancer	-	LightGBM	-	ensemble	TRUE	FALSE	FALSE	-	FALSE	supervised	Classification	Classification	standalone	web-based	CDSS	-	http://colorectalcancer.pythonanywhere.com/	Not reported	Light-GBM 2.2 (Python 3.7)	YES	TRUE	TRUE
Osman, M. H.//Mohamed, R. H.//Sarhan, H. M.//Park, E. J.//Baik, S. H.//Lee, K. Y.//Kang, J.//	2022	Machine Learning Model for Predicting Postoperative Survival of Patients with Colorectal Cancer	Cancer Research and Treatment	1.359	Relevant	415	Osman2022	cohort study	FALSE	retrospective	1 public database, 1 institution	Colorectal	colon and rectum cancers	tertiary	development and validation	Not stated	TRUE	TRUE	survival prediction	overall survival (1 - 10 years)	survival	FALSE	-	TRUE	TRUE	FALSE	predict 4-year postoperative survival of patients with colorectal cancer	-	LightGBM	-	ensemble	TRUE	FALSE	FALSE	-	FALSE	supervised	Classification	Classification	standalone	web-based	CDSS	-	http://colorectalcancer.pythonanywhere.com/	Not reported	Light-GBM 2.2 (Python 3.7)	YES	TRUE	TRUE
Osman, M. H.//Mohamed, R. H.//Sarhan, H. M.//Park, E. J.//Baik, S. H.//Lee, K. Y.//Kang, J.//	2022	Machine Learning Model for Predicting Postoperative Survival of Patients with Colorectal Cancer	Cancer Research and Treatment	1.359	Relevant	415	Osman2022	cohort study	FALSE	retrospective	1 public database, 1 institution	Colorectal	colon and rectum cancers	tertiary	development and validation	Not stated	TRUE	TRUE	survival prediction	overall survival (1 - 10 years)	survival	FALSE	-	TRUE	TRUE	FALSE	predict 5-year postoperative survival of patients with colorectal cancer	-	LightGBM	-	ensemble	TRUE	FALSE	FALSE	-	FALSE	supervised	Classification	Classification	standalone	web-based	CDSS	-	http://colorectalcancer.pythonanywhere.com/	Not reported	Light-GBM 2.2 (Python 3.7)	YES	TRUE	TRUE
Osman, M. H.//Mohamed, R. H.//Sarhan, H. M.//Park, E. J.//Baik, S. H.//Lee, K. Y.//Kang, J.//	2022	Machine Learning Model for Predicting Postoperative Survival of Patients with Colorectal Cancer	Cancer Research and Treatment	1.359	Relevant	415	Osman2022	cohort study	FALSE	retrospective	1 public database, 1 institution	Colorectal	colon and rectum cancers	tertiary	development and validation	Not stated	TRUE	TRUE	survival prediction	overall survival (1 - 10 years)	survival	FALSE	-	TRUE	TRUE	FALSE	predict 6-year postoperative survival of patients with colorectal cancer	-	LightGBM	-	ensemble	TRUE	FALSE	FALSE	-	FALSE	supervised	Classification	Classification	standalone	web-based	CDSS	-	http://colorectalcancer.pythonanywhere.com/	Not reported	Light-GBM 2.2 (Python 3.7)	YES	TRUE	TRUE
Osman, M. H.//Mohamed, R. H.//Sarhan, H. M.//Park, E. J.//Baik, S. H.//Lee, K. Y.//Kang, J.//	2022	Machine Learning Model for Predicting Postoperative Survival of Patients with Colorectal Cancer	Cancer Research and Treatment	1.359	Relevant	415	Osman2022	cohort study	FALSE	retrospective	1 public database, 1 institution	Colorectal	colon and rectum cancers	tertiary	development and validation	Not stated	TRUE	TRUE	survival prediction	overall survival (1 - 10 years)	survival	FALSE	-	TRUE	TRUE	FALSE	predict 8-year postoperative survival of patients with colorectal cancer	-	LightGBM	-	ensemble	TRUE	FALSE	FALSE	-	FALSE	supervised	Classification	Classification	standalone	web-based	CDSS	-	http://colorectalcancer.pythonanywhere.com/	Not reported	Light-GBM 2.2 (Python 3.7)	YES	TRUE	TRUE
Osman, M. H.//Mohamed, R. H.//Sarhan, H. M.//Park, E. J.//Baik, S. H.//Lee, K. Y.//Kang, J.//	2022	Machine Learning Model for Predicting Postoperative Survival of Patients with Colorectal Cancer	Cancer Research and Treatment	1.359	Relevant	415	Osman2022	cohort study	FALSE	retrospective	1 public database, 1 institution	Colorectal	colon and rectum cancers	tertiary	development and validation	Not stated	TRUE	TRUE	survival prediction	overall survival (1 - 10 years)	survival	FALSE	-	TRUE	TRUE	FALSE	predict 10-year postoperative survival of patients with colorectal cancer	-	LightGBM	-	ensemble	TRUE	FALSE	FALSE	-	FALSE	supervised	Classification	Classification	standalone	web-based	CDSS	-	http://colorectalcancer.pythonanywhere.com/	Not reported	Light-GBM 2.2 (Python 3.7)	YES	TRUE	TRUE
Gitto, S.//Cuocolo, R.//van Langevelde, K.//van de Sande, M. A. J.//Parafioriti, A.//Luzzati, A.//Imbriaco, M.//Sconfienza, L. M.//Bloem, J. L.//	2022	MRI radiomics-based machine learning classification of atypical cartilaginous tumour and grade II chondrosarcoma of long bones	eBioMedicine	2.663	Extremely relevant	434	Gitto2022	diagnostic test study	FALSE	retrospective	multi-institutional	Bone; cartilaginous tumors	atypical cartilaginous tumour and grade II chondrosarcoma of long bones	tertiary	development and validation	Not stated	TRUE	TRUE	diagnosis	diagnosis (binary, ACT vs. CS)	diagnosis	FALSE	-	FALSE	FALSE	TRUE	determine diagnostic performance of MRI radiomics-based machine learning in differentiating ACT from CS2 of long bones	radiomics	Extra Trees	Decision tree forests (extremely randomized trees)	ensemble	FALSE	FALSE	TRUE	SHAP	FALSE	supervised	Classification	Classification	standalone	desktop-based	CADx	-	https://github.com/rcuocolo/mri_act_cs2	Not reported	Scikit-learn	YES	TRUE	TRUE
Keyl, J.//Kasper, S.//Wiesweg, M.//GÃ¶tze, J.//SchÃ¶nrock, M.//Sinn, M.//Berger, A.//Nasca, E.//Kostbade, K.//Schumacher, B.//Markus, P.//Albers, D.//Treckmann, J.//Schmid, K. W.//Schildhaus, H. U.//Siveke, J. T.//Schuler, M.//Kleesiek, J.//	2022	Multimodal survival prediction in advanced pancreatic cancer using machine learning	ESMO Open	1.524	Extremely relevant	447	Keyl2022	non-randomized	FALSE	retrospective	multi-institutional	Pancreas	advanced pancreatic ductal adenocarcinoma (PDAC)	quaternary	development and validation	Not stated	TRUE	TRUE	overall survival	overall survival	survival	NOT ONLY	-	TRUE	FALSE	FALSE	overall survival prediction in patients with unresectable advanced pancreatic ductal adenocarcinoma (PDAC) at the time of diagnosis by combining multimodal clinical data		RF	random survival forest	ensemble	FALSE	FALSE	TRUE	SHAP	FALSE	supervised	Regression	Regression	standalone	desktop-based	CDSS	-	-	Not reported	scikit-survivaL (python 3.8)	YES	TRUE	TRUE
van der Putten, J.//de Groof, J.//Struyvenberg, M.//Boers, T.//Fockens, K.//Curvers, W.//Schoon, E.//Bergman, J.//van der Sommen, F.//de With, P. H. N.//	2020	Multi-stage domain-specific pretraining for improved detection and localization of Barrett's neoplasia: A comprehensive clinically validated study	Artificial Intelligence in Medicine	1.497	Extremely relevant	455	vanDerPutten2020	diagnostic test study	FALSE	prospective	multi-institutional	Esophagus	Barrett's neoplasia	unknown	update and validation	Not stated	TRUE	FALSE	detection and location	detection and location	detection and location	FALSE	-	FALSE	FALSE	FALSE	detection and localization of dysplasia in Barrett's Esophagus		CNN	-	ensemble	TRUE	TRUE	FALSE	-	TRUE	semi-supervised	Classification	Classification	standalone	desktop-based	CADe	-	-	Not reported	Not stated	YES	TRUE	TRUE
van der Putten, J.//de Groof, J.//Struyvenberg, M.//Boers, T.//Fockens, K.//Curvers, W.//Schoon, E.//Bergman, J.//van der Sommen, F.//de With, P. H. N.//	2020	Multi-stage domain-specific pretraining for improved detection and localization of Barrett's neoplasia: A comprehensive clinically validated study	Artificial Intelligence in Medicine	1.497	Extremely relevant	455	vanDerPutten2020	diagnostic test study	FALSE	prospective	multi-institutional	Esophagus	Barrett's neoplasia:	unknown	update and validation	Not stated	TRUE	FALSE	detection and location	detection and location	detection and location	FALSE	-	FALSE	FALSE	FALSE	detection and localization of dysplasia in Barrett's Esophagus		CNN	-	ensemble	FALSE	TRUE	FALSE	-	TRUE	semi-supervised	Classification	Classification	standalone	desktop-based	CADe	-	-	Not reported	Not stated	YES	FALSE	TRUE
van der Putten, J.//de Groof, J.//Struyvenberg, M.//Boers, T.//Fockens, K.//Curvers, W.//Schoon, E.//Bergman, J.//van der Sommen, F.//de With, P. H. N.//	2020	Multi-stage domain-specific pretraining for improved detection and localization of Barrett's neoplasia: A comprehensive clinically validated study	Artificial Intelligence in Medicine	1.497	Extremely relevant	455	vanDerPutten2020	diagnostic test study	FALSE	prospective	multi-institutional	Esophagus	Barrett's neoplasia:	unknown	update and validation	Not stated	TRUE	FALSE	detection and location	detection and location	detection and location	FALSE	-	FALSE	FALSE	FALSE	detection and localization of dysplasia in Barrett's Esophagus		CNN	-	ensemble	FALSE	TRUE	FALSE	-	TRUE	semi-supervised	Classification	Classification	standalone	desktop-based	CADe	-	-	Not reported	Not stated	YES	TRUE	TRUE
Varghese, B.//Chen, F.//Hwang, D.//Palmer, S. L.//De Castro Abreu, A. L.//Ukimura, O.//Aron, M.//Aron, M.//Gill, I.//Duddalwar, V.//Pandey, G.//	2019	Objective risk stratification of prostate cancer using machine learning and radiomics applied to multiparametric magnetic resonance images	Scientific Reports	1.005	Relevant	466	Varghese2019	non-randomized	FALSE	retrospective	single institution	Prostate	-	quaternary	development and validation	Not stated	TRUE	FALSE	outcome prediction	cancer-incidence stratification	risk stratification	FALSE	-	FALSE	FALSE	TRUE	risk stratification for prostate cancer - high risk patients	radiomics	QSVM	Quadratic kernel-based SVM	single	TRUE	FALSE	FALSE	-	FALSE	supervised	Classification	Classification	standalone	desktop-based	CDSS	-	-	Not reported	MATLAB's classification-learner package	INDIRECTLY	TRUE	TRUE
Varghese, B.//Chen, F.//Hwang, D.//Palmer, S. L.//De Castro Abreu, A. L.//Ukimura, O.//Aron, M.//Aron, M.//Gill, I.//Duddalwar, V.//Pandey, G.//	2019	Objective risk stratification of prostate cancer using machine learning and radiomics applied to multiparametric magnetic resonance images	Scientific Reports	1.005	Relevant	466	Varghese2019	non-randomized	FALSE	retrospective	single institution	Prostate	-	quaternary	development and validation	Not stated	TRUE	FALSE	outcome prediction	cancer-incidence stratification	risk stratification	FALSE	-	FALSE	FALSE	TRUE	risk stratification for prostate cancer - low risk patients	radiomics	QSVM	Quadratic kernel-based SVM	single	TRUE	FALSE	FALSE	-	FALSE	supervised	Classification	Classification	standalone	desktop-based	CDSS	-	-	Not reported	MATLAB's classification-learner package	INDIRECTLY	TRUE	TRUE
Feng, X. L.//Wang, S. Z.//Chen, H. H.//Huang, Y. X.//Xin, Y. K.//Zhang, T.//Cheng, D. L.//Mao, L.//Li, X. L.//Liu, C. X.//Hu, Y. C.//Wang, W.//Cui, G. B.//Nan, H. Y.//	2022	Optimizing the radiomics-machine-learning model based on non-contrast enhanced CT for the simplified risk categorization of thymic epithelial tumors: A large cohort retrospective study	Lung Cancer	1.399	Extremely relevant	469	Feng_Wang2022	diagnostic test study	FALSE	retrospective	single institution	Thymus	thymic epithelial tumors (low- and high- risk thymoma (LRT and HRT), thymic carcinoma (TC))	tertiary	development and validation	TRIPOD	TRUE	TRUE	diagnosis	diagnosis (triple, LRT vs. HRT + TC)	diagnosis	FALSE	-	FALSE	FALSE	TRUE	simplified risk categorization of thymic epithelial tumors	radiomics	SVM	LRT vs HRT + TC	single	TRUE	FALSE	FALSE	-	FALSE	supervised	Classification	Classification	standalone	desktop-based	CADx	-	-	Not reported	Deepwise Research Platform	INDIRECTLY	TRUE	TRUE
Feng, X. L.//Wang, S. Z.//Chen, H. H.//Huang, Y. X.//Xin, Y. K.//Zhang, T.//Cheng, D. L.//Mao, L.//Li, X. L.//Liu, C. X.//Hu, Y. C.//Wang, W.//Cui, G. B.//Nan, H. Y.//	2022	Optimizing the radiomics-machine-learning model based on non-contrast enhanced CT for the simplified risk categorization of thymic epithelial tumors: A large cohort retrospective study	Lung Cancer	1.399	Extremely relevant	469	Feng_Wang2022	diagnostic test study	FALSE	retrospective	single institution	Thymus	thymic epithelial tumors (low- and high- risk thymoma, thymic carcinoma)	tertiary	development and validation	TRIPOD	TRUE	TRUE	diagnosis	diagnosis (triple, HRT vs. LRT + TC)	diagnosis	FALSE	-	FALSE	FALSE	TRUE	simplified risk categorization of thymic epithelial tumors	radiomics	SVM	HRT vs LRT + TC	single	TRUE	FALSE	FALSE	-	FALSE	supervised	Classification	Classification	standalone	desktop-based	CADx	-	-	Not reported	Deepwise Research Platform	INDIRECTLY	TRUE	TRUE
Feng, X. L.//Wang, S. Z.//Chen, H. H.//Huang, Y. X.//Xin, Y. K.//Zhang, T.//Cheng, D. L.//Mao, L.//Li, X. L.//Liu, C. X.//Hu, Y. C.//Wang, W.//Cui, G. B.//Nan, H. Y.//	2022	Optimizing the radiomics-machine-learning model based on non-contrast enhanced CT for the simplified risk categorization of thymic epithelial tumors: A large cohort retrospective study	Lung Cancer	1.399	Extremely relevant	469	Feng_Wang2022	diagnostic test study	FALSE	retrospective	single institution	Thymus	thymic epithelial tumors (low- and high- risk thymoma, thymic carcinoma)	tertiary	development and validation	TRIPOD	TRUE	TRUE	diagnosis	diagnosis (triple, TC vs. LRT + HRT)	diagnosis	FALSE	-	FALSE	FALSE	TRUE	simplified risk categorization of thymic epithelial tumors	radiomics	SVM	TC vs LRT + HRT	single	TRUE	FALSE	FALSE	-	FALSE	supervised	Classification	Classification	standalone	desktop-based	CADx	-	-	Not reported	Deepwise Research Platform	INDIRECTLY	TRUE	TRUE
Ji, L.//Zhang, W.//Zhong, X.//Zhao, T.//Sun, X.//Zhu, S.//Tong, Y.//Luo, J.//Xu, Y.//Yang, D.//Kang, Y.//Wang, J.//Bi, Q.//	2022	Osteoporosis, fracture and survival: Application of machine learning in breast cancer prediction models	Frontiers in Oncology	1.291	Extremely relevant	471	Ji_Zhang_Zhong2022	non-randomized	FALSE	retrospective	multi-institutional	Breast	osteoporosis in breast cancer	quaternary	development and validation	Not stated	TRUE	TRUE	outcome prediction	osteoporosis	outcome prediction and survival	FALSE	-	TRUE	FALSE	FALSE	predict the risk of osteoporosis, relative fracture and prognosis for breast cancer patients	-	XGBoost	osteoporosis model	ensemble	TRUE	FALSE	TRUE	SHAP	FALSE	supervised	Classification	Classification	standalone	web-based	CDSS	-	https://share.streamlit.io/lry4000/osteoporosis/main	Not reported	Python [unknown details]	YES	TRUE	TRUE
Ji, L.//Zhang, W.//Zhong, X.//Zhao, T.//Sun, X.//Zhu, S.//Tong, Y.//Luo, J.//Xu, Y.//Yang, D.//Kang, Y.//Wang, J.//Bi, Q.//	2022	Osteoporosis, fracture and survival: Application of machine learning in breast cancer prediction models	Frontiers in Oncology	1.291	Extremely relevant	471	Ji_Zhang_Zhong2022	non-randomized	FALSE	retrospective	multi-institutional	Breast	osteoporosis in breast cancer	quaternary	development and validation	Not stated	TRUE	TRUE	outcome prediction	fracture	outcome prediction and survival	FALSE	-	TRUE	FALSE	FALSE	predict the risk of osteoporosis, relative fracture and prognosis for breast cancer patients	-	XGBoost	fracture model	ensemble	TRUE	FALSE	TRUE	SHAP	FALSE	supervised	Classification	Classification	standalone	web-based	CDSS	-	https://share.streamlit.io/lry4000/fracture/main	Not reported	Python [unknown details]	YES	TRUE	TRUE
Ji, L.//Zhang, W.//Zhong, X.//Zhao, T.//Sun, X.//Zhu, S.//Tong, Y.//Luo, J.//Xu, Y.//Yang, D.//Kang, Y.//Wang, J.//Bi, Q.//	2022	Osteoporosis, fracture and survival: Application of machine learning in breast cancer prediction models	Frontiers in Oncology	1.291	Extremely relevant	471	Ji_Zhang_Zhong2022	non-randomized	FALSE	retrospective	multi-institutional	Breast	osteoporosis in breast cancer	quaternary	development and validation	Not stated	TRUE	TRUE	survival prediction	overall survival (8Y)	outcome prediction and survival	FALSE	-	TRUE	FALSE	FALSE	predict the risk of osteoporosis, relative fracture and prognosis for breast cancer patients	-	XGBoost	8-year survival model	ensemble	TRUE	FALSE	TRUE	SHAP	FALSE	supervised	Classification	Classification	standalone	web-based	CDSS	-	https://share.streamlit.io/lry4000/survival_8/main	Not reported	Python [unknown details]	YES	TRUE	TRUE
Jiang, Y.//Zhang, Z.//Yuan, Q.//Wang, W.//Wang, H.//Li, T.//Huang, W.//Xie, J.//Chen, C.//Sun, Z.//Yu, J.//Xu, Y.//Poultsides, G. A.//Xing, L.//Zhou, Z.//Li, G.//Li, R.//	2022	Predicting peritoneal recurrence and disease-free survival from CT images in gastric cancer with multitask deep learning: a retrospective study	The Lancet Digital Health	6.024	Relevant	490	Jiang2022	non-randomized	FALSE	retrospective	multi-institutional	Gastric	peritoneal recurrence	quaternary	development and validation	Not stated	TRUE	FALSE	recurrence	peritoneal recurrence	outcome prediction and survival	FALSE	-	TRUE	TRUE	FALSE	simultaneous prediction of peritoneal recurrence (from gastric cancer) and disease-free survival using preoperative CT images	-	CNN	multitask learning: contrastive learning + dynamic neural network	ensemble	TRUE	TRUE	TRUE	GRAD-CAM	FALSE	supervised	Both	Classification	standalone	desktop-based	CDSS	-	-	Not reported	Not stated	YES	TRUE	TRUE
Jiang, Y.//Zhang, Z.//Yuan, Q.//Wang, W.//Wang, H.//Li, T.//Huang, W.//Xie, J.//Chen, C.//Sun, Z.//Yu, J.//Xu, Y.//Poultsides, G. A.//Xing, L.//Zhou, Z.//Li, G.//Li, R.//	2022	Predicting peritoneal recurrence and disease-free survival from CT images in gastric cancer with multitask deep learning: a retrospective study	The Lancet Digital Health	6.024	Relevant	490	Jiang2022	non-randomized	FALSE	retrospective	multi-institutional	Gastric	peritoneal recurrence	quaternary	development and validation	Not stated	TRUE	FALSE	recurrence-free survival	recurrence-free survival	outcome prediction and survival	FALSE	-	TRUE	TRUE	FALSE	simultaneous prediction of peritoneal recurrence (from gastric cancer) and disease-free survival using preoperative CT images	-	CNN	multitask learning: contrastive learning + dynamic neural network	ensemble	TRUE	TRUE	TRUE	GRAD-CAM	FALSE	supervised	Both	Regression	standalone	desktop-based	CDSS	-	-	Not reported	Not stated	YES	TRUE	TRUE
Zhang, X. Y.//Wang, L.//Zhu, H. T.//Li, Z. W.//Ye, M.//Li, X. T.//Shi, Y. J.//Zhu, H. C.//Sun, Y. S.//	2020	Predicting rectal cancer response to neoadjuvant chemoradiotherapy using deep learning of diffusion kurtosis MRI	Radiology	4.594	Potentially relevant	492	Zhang_Wang2020	comparative study	FALSE	prospective	single institution	Colorectal	locally advanced rectal adenocarcinoma (>=cT3 or N+)	tertiary	development and validation	Not stated	TRUE	FALSE	outcome prediction	pathological complete response	outcome prediction	FALSE	-	FALSE	TRUE	FALSE	preoperatively predict pathologic complete response (pCR) to neoadjuvant chemoradiotherapy	-	CNN	multipath convolutional neural network with eight inputs	single	FALSE	TRUE	FALSE	-	FALSE	supervised	Classification	Classification	standalone	desktop-based	CDSS	-	https://github.com/radiologypkucancer/rectal_MR_DL/	Not reported	Keras 2.1.5; TensorFlow 1.4.0 (Python 3.6)	INDIRECTLY	TRUE	FALSE
Zhang, X. Y.//Wang, L.//Zhu, H. T.//Li, Z. W.//Ye, M.//Li, X. T.//Shi, Y. J.//Zhu, H. C.//Sun, Y. S.//	2020	Predicting rectal cancer response to neoadjuvant chemoradiotherapy using deep learning of diffusion kurtosis MRI	Radiology	4.594	Potentially relevant	492	Zhang_Wang2020	comparative study	FALSE	prospective	single institution	Colorectal	locally advanced rectal adenocarcinoma (>=cT3 or N+)	tertiary	development and validation	Not stated	TRUE	FALSE	outcome prediction	tumor regression grade	outcome prediction	FALSE	-	FALSE	TRUE	FALSE	assess tumor regression grade (TRG) (TRG0 and TRG1 vs TRG2 and TRG3)	-	CNN	multipath convolutional neural network with eight inputs	single	FALSE	TRUE	FALSE	-	FALSE	supervised	Classification	Classification	standalone	desktop-based	CDSS	-	https://github.com/radiologypkucancer/rectal_MR_DL/	Not reported	Keras 2.1.5; TensorFlow 1.4.0 (Python 3.6)	INDIRECTLY	TRUE	FALSE
Zhang, X. Y.//Wang, L.//Zhu, H. T.//Li, Z. W.//Ye, M.//Li, X. T.//Shi, Y. J.//Zhu, H. C.//Sun, Y. S.//	2020	Predicting rectal cancer response to neoadjuvant chemoradiotherapy using deep learning of diffusion kurtosis MRI	Radiology	4.594	Potentially relevant	492	Zhang_Wang2020	comparative study	FALSE	prospective	single institution	Colorectal	locally advanced rectal adenocarcinoma (>=cT3 or N+)	tertiary	development and validation	Not stated	TRUE	FALSE	outcome prediction	T downstaging	outcome prediction	FALSE	-	FALSE	TRUE	FALSE	predict T downstaging	-	CNN	multipath convolutional neural network with eight inputs	single	FALSE	TRUE	FALSE	-	FALSE	supervised	Classification	Classification	standalone	desktop-based	CDSS	-	https://github.com/radiologypkucancer/rectal_MR_DL/	Not reported	Keras 2.1.5; TensorFlow 1.4.0 (Python 3.6)	INDIRECTLY	TRUE	FALSE
Choi, S. J.//Kim, E. S.//Choi, K.//	2021	Prediction of the histology of colorectal neoplasm in white light colonoscopic images using deep learning algorithms	Scientific Reports	1.005	Potentially relevant	504	Choi_Kim_Choi2021	diagnostic test study	FALSE	retrospective	multi-institutional	Colorectal	tubular adenoma, tubulovillous adenoma, villous adenoma and serrated adenoma with low grade dysplasia (A-LGD) or high grade dysplasia (A-HGD), and adenocarcinoma (CA)	tertiary	development and validation	Not stated	TRUE	TRUE	diagnosis	diagnosis (4-way, healthy vs. A-LGD vs. A-HGD vs. adenocarcinoma)	diagnosis	FALSE	-	FALSE	FALSE	FALSE	predict histology of colorectal neoplasm in white light colonoscopic images	-	CNN	Inception-v3 + ResNet-50 + DenseNet-161	ensemble	TRUE	TRUE	TRUE	GRAD-CAM	TRUE	supervised	Classification	Classification	standalone	desktop-based	CADx	CNN-CAD	-	0.12s per image	Not stated	NO	TRUE	TRUE
Choi, H.//Kim, H.//Hong, W.//Park, J.//Hwang, E. J.//Park, C. M.//Kim, Y. T.//Goo, J. M.//	2021	Prediction of visceral pleural invasion in lung cancer on CT: deep learning model achieves a radiologist-level performance with adaptive sensitivity and specificity to clinical needs	European Radiology	1.73	Extremely relevant	505	Choi_Kim2021	non-randomized	FALSE	retrospective	single institution	Lung	early-stage lung cancer	quaternary	development and validation	Not stated	TRUE	FALSE	outcome prediction	visceral pleural invasion	outcome prediction	FALSE	-	FALSE	FALSE	FALSE	prediction of visceral pleural invasion (VPI) in early-stage lung cancer patients	-	CNN	High sensitivity cutoff (0.245) [90%]	ensemble	FALSE	TRUE	TRUE	GRAD-CAM	FALSE	supervised	Classification	Classification	standalone	desktop-based	CADx	-	-	Not reported	Keras (v 2.2.4); TensorFlow (v 1.12.0)	YES	TRUE	TRUE
Choi, H.//Kim, H.//Hong, W.//Park, J.//Hwang, E. J.//Park, C. M.//Kim, Y. T.//Goo, J. M.//	2021	Prediction of visceral pleural invasion in lung cancer on CT: deep learning model achieves a radiologist-level performance with adaptive sensitivity and specificity to clinical needs	European Radiology	1.73	Extremely relevant	505	Choi_Kim2021	non-randomized	FALSE	retrospective	single institution	Lung	early-stage lung cancer	quaternary	development and validation	Not stated	TRUE	FALSE	outcome prediction	visceral pleural invasion	outcome prediction	FALSE	-	FALSE	FALSE	FALSE	prediction of visceral pleural invasion (VPI) in early-stage lung cancer patients	-	CNN	High specificity cutoff (0.245) [90%]	ensemble	FALSE	TRUE	TRUE	GRAD-CAM	FALSE	supervised	Classification	Classification	standalone	desktop-based	CADx	-	-	Not reported	Keras (v 2.2.4); TensorFlow (v 1.12.0)	YES	TRUE	TRUE
Choi, H.//Kim, H.//Hong, W.//Park, J.//Hwang, E. J.//Park, C. M.//Kim, Y. T.//Goo, J. M.//	2021	Prediction of visceral pleural invasion in lung cancer on CT: deep learning model achieves a radiologist-level performance with adaptive sensitivity and specificity to clinical needs	European Radiology	1.73	Extremely relevant	505	Choi_Kim2021	non-randomized	FALSE	retrospective	single institution	Lung	early-stage lung cancer	quaternary	development and validation	Not stated	TRUE	FALSE	outcome prediction	visceral pleural invasion	outcome prediction	FALSE	-	FALSE	FALSE	FALSE	prediction of visceral pleural invasion (VPI) in early-stage lung cancer patients	-	CNN	optimal diagnostic performance (0.372) [cutoff that is the closest to the top-left corner of ROC curve in the tuning set]	ensemble	FALSE	TRUE	TRUE	GRAD-CAM	FALSE	supervised	Classification	Classification	standalone	desktop-based	CADx	-	-	Not reported	Keras (v 2.2.4); TensorFlow (v 1.12.0)	YES	TRUE	TRUE
Lee, W.//Park, H. J.//Lee, H. J.//Jun, E.//Song, K. B.//Hwang, D. W.//Lee, J. H.//Lim, K.//Kim, N.//Lee, S. S.//Byun, J. H.//Kim, H. J.//Kim, S. C.//	2022	Preoperative data-based deep learning model for predicting postoperative survival in pancreatic cancer patients	International Journal of Surgery	1.716	Potentially relevant	509	Lee_Park2022	comparative study	FALSE	retrospective	single institution	Pancreas	Pancreatic ductal adenocarcinoma (PDAC)	quaternary	development and validation	Not stated	TRUE	FALSE	overall survival	overall survival (2Y)	survival	FALSE	-	TRUE	TRUE	FALSE	predict the median 2-year overall survival (OS) using routinely acquired preoperative data	-	ANN + logistic regression + RF + GB + SVM + CNNs	(i) preoperative clinical information: artificial neural network, logistic regression, random forest, gradient boosting, and support vector machine); (ii) CT-based deep learning models: convolutional neural networks, namely, 3D ResNet-18, R(2 + 1)D-18, 3D ResNeXt-50, and 3D DenseNet-121	ensemble	FALSE	TRUE	TRUE	GRAD-CAM	FALSE	supervised	Classification	Classification	standalone	desktop-based	CDSS	-	-	Not reported	Not stated	INDIRECTLY	TRUE	TRUE
Lee, W.//Park, H. J.//Lee, H. J.//Jun, E.//Song, K. B.//Hwang, D. W.//Lee, J. H.//Lim, K.//Kim, N.//Lee, S. S.//Byun, J. H.//Kim, H. J.//Kim, S. C.//	2022	Preoperative data-based deep learning model for predicting postoperative survival in pancreatic cancer patients	International Journal of Surgery	1.716	Potentially relevant	509	Lee_Park2022	comparative study	FALSE	retrospective	single institution	Pancreas	Pancreatic ductal adenocarcinoma (PDAC)	quaternary	development and validation	Not stated	TRUE	FALSE	recurrence-free survival	recurrence-free survival (1Y)	survival	FALSE	-	TRUE	TRUE	FALSE	predict 1-year recurrence free survival (RFS) using routinely acquired preoperative data	-	ANN + logistic regression + RF + GB + SVM + CNNs	(i) preoperative clinical information: artificial neural network, logistic regression, random forest, gradient boosting, and support vector machine); (ii) CT-based deep learning models: convolutional neural networks, namely, 3D ResNet-18, R(2 + 1)D-18, 3D ResNeXt-50, and 3D DenseNet-121	ensemble	FALSE	TRUE	TRUE	GRAD-CAM	FALSE	supervised	Classification	Classification	standalone	desktop-based	CDSS	-	-	Not reported	Not stated	INDIRECTLY	TRUE	TRUE
Zachariah, F. J.//Rossi, L. A.//Roberts, L. M.//Bosserman, L. D.//	2022	Prospective Comparison of Medical Oncologists and a Machine Learning Model to Predict 3-Month Mortality in Patients With Metastatic Solid Tumors	JAMA Network Open	4.031	Potentially relevant	521	Zachariah2022	comparative study	FALSE	prospective	single institution	Metastatic solid tumors - overall	Breast, Gastrointestinal, Genitourinary, Lung, Rare	quaternary	development and validation	STARD 2015	TRUE	TRUE	survival prediction	survival (3-month mortality)	survival	TRUE	breast, gastrointestinal, genitourinary, lung, rare	TRUE	TRUE	FALSE	prediction of 3-month mortality in patients with metastatic solid tumors for several types of cancer (breast, gastrointestinal, genitourinary, lung, rare) and treatment (alterations in treatment versus no alterations) in an outpatient setting		GBDT	gradient-boosted trees binary classifier	ensemble	FALSE	FALSE	FALSE	-	FALSE	supervised	Classification	Classification	integrated into HER	desktop-based	CDSS	-	-	Not reported	Not stated	NO	TRUE	TRUE
Zachariah, F. J.//Rossi, L. A.//Roberts, L. M.//Bosserman, L. D.//	2022	Prospective Comparison of Medical Oncologists and a Machine Learning Model to Predict 3-Month Mortality in Patients With Metastatic Solid Tumors	JAMA Network Open	4.031	Potentially relevant	521	Zachariah2022	comparative study	FALSE	prospective	single institution	Breast Metastatic solid tumors	Breast, Gastrointestinal, Genitourinary, Lung, Rare	quaternary	development and validation	STARD 2015	TRUE	TRUE	survival prediction	survival (3-month mortality)	survival	TRUE	breast, gastrointestinal, genitourinary, lung, rare	TRUE	TRUE	FALSE	prediction of 3-month mortality in patients with metastatic solid tumors in an outpatient setting		GBDT	gradient-boosted trees binary classifier	ensemble	FALSE	FALSE	FALSE	-	FALSE	supervised	Classification	Classification	integrated into HER	desktop-based	CDSS	-	-	Not reported	Not stated	NO	TRUE	TRUE
Zachariah, F. J.//Rossi, L. A.//Roberts, L. M.//Bosserman, L. D.//	2022	Prospective Comparison of Medical Oncologists and a Machine Learning Model to Predict 3-Month Mortality in Patients With Metastatic Solid Tumors	JAMA Network Open	4.031	Potentially relevant	521	Zachariah2022	comparative study	FALSE	prospective	single institution	Gastrointestinal Metastatic solid tumors	Breast, Gastrointestinal, Genitourinary, Lung, Rare	quaternary	development and validation	STARD 2015	TRUE	TRUE	survival prediction	survival (3-month mortality)	survival	TRUE	breast, gastrointestinal, genitourinary, lung, rare	TRUE	TRUE	FALSE	prediction of 3-month mortality in patients with metastatic solid tumors in an outpatient setting		GBDT	gradient-boosted trees binary classifier	ensemble	FALSE	FALSE	FALSE	-	FALSE	supervised	Classification	Classification	integrated into HER	desktop-based	CDSS	-	-	Not reported	Not stated	NO	TRUE	TRUE
Zachariah, F. J.//Rossi, L. A.//Roberts, L. M.//Bosserman, L. D.//	2022	Prospective Comparison of Medical Oncologists and a Machine Learning Model to Predict 3-Month Mortality in Patients With Metastatic Solid Tumors	JAMA Network Open	4.031	Potentially relevant	521	Zachariah2022	comparative study	FALSE	prospective	single institution	Genitourinary Metastatic solid tumors	Breast, Gastrointestinal, Genitourinary, Lung, Rare	quaternary	development and validation	STARD 2015	TRUE	TRUE	survival prediction	survival (3-month mortality)	survival	TRUE	breast, gastrointestinal, genitourinary, lung, rare	TRUE	TRUE	FALSE	prediction of 3-month mortality in patients with metastatic solid tumors in an outpatient setting		GBDT	gradient-boosted trees binary classifier	ensemble	FALSE	FALSE	FALSE	-	FALSE	supervised	Classification	Classification	integrated into HER	desktop-based	CDSS	-	-	Not reported	Not stated	NO	TRUE	TRUE
Zachariah, F. J.//Rossi, L. A.//Roberts, L. M.//Bosserman, L. D.//	2022	Prospective Comparison of Medical Oncologists and a Machine Learning Model to Predict 3-Month Mortality in Patients With Metastatic Solid Tumors	JAMA Network Open	4.031	Potentially relevant	521	Zachariah2022	comparative study	FALSE	prospective	single institution	Lung Metastatic solid tumors	Breast, Gastrointestinal, Genitourinary, Lung, Rare	quaternary	development and validation	STARD 2015	TRUE	TRUE	survival prediction	survival (3-month mortality)	survival	TRUE	breast, gastrointestinal, genitourinary, lung, rare	TRUE	TRUE	FALSE	prediction of 3-month mortality in patients with metastatic solid tumors in an outpatient setting		GBDT	gradient-boosted trees binary classifier	ensemble	FALSE	FALSE	FALSE	-	FALSE	supervised	Classification	Classification	integrated into HER	desktop-based	CDSS	-	-	Not reported	Not stated	NO	TRUE	TRUE
Zachariah, F. J.//Rossi, L. A.//Roberts, L. M.//Bosserman, L. D.//	2022	Prospective Comparison of Medical Oncologists and a Machine Learning Model to Predict 3-Month Mortality in Patients With Metastatic Solid Tumors	JAMA Network Open	4.031	Potentially relevant	521	Zachariah2022	comparative study	FALSE	prospective	single institution	Rare Metastatic solid tumors	Breast, Gastrointestinal, Genitourinary, Lung, Rare	quaternary	development and validation	STARD 2015	TRUE	TRUE	survival prediction	survival (3-month mortality)	survival	TRUE	breast, gastrointestinal, genitourinary, lung, rare	TRUE	TRUE	FALSE	prediction of 3-month mortality in patients with metastatic solid tumors in an outpatient setting		GBDT	gradient-boosted trees binary classifier	ensemble	FALSE	FALSE	FALSE	-	FALSE	supervised	Classification	Classification	integrated into HER	desktop-based	CDSS	-	-	Not reported	Not stated	NO	TRUE	TRUE
Zachariah, F. J.//Rossi, L. A.//Roberts, L. M.//Bosserman, L. D.//	2022	Prospective Comparison of Medical Oncologists and a Machine Learning Model to Predict 3-Month Mortality in Patients With Metastatic Solid Tumors	JAMA Network Open	4.031	Potentially relevant	521	Zachariah2022	comparative study	FALSE	prospective	single institution	Metastatic solid tumors - overall	Breast, Gastrointestinal, Genitourinary, Lung, Rare	quaternary	development and validation	STARD 2015	TRUE	TRUE	survival prediction	survival (3-month mortality)	survival	TRUE	breast, gastrointestinal, genitourinary, lung, rare	TRUE	TRUE	FALSE	prediction of 3-month mortality in patients with metastatic solid tumors in an outpatient setting		GBDT	gradient-boosted trees binary classifier	ensemble	FALSE	FALSE	FALSE	-	FALSE	supervised	Classification	Classification	integrated into HER	desktop-based	CDSS	-	-	Not reported	Not stated	NO	TRUE	TRUE
Zachariah, F. J.//Rossi, L. A.//Roberts, L. M.//Bosserman, L. D.//	2022	Prospective Comparison of Medical Oncologists and a Machine Learning Model to Predict 3-Month Mortality in Patients With Metastatic Solid Tumors	JAMA Network Open	4.031	Potentially relevant	521	Zachariah2022	comparative study	FALSE	prospective	single institution	Metastatic solid tumors - overall	Breast, Gastrointestinal, Genitourinary, Lung, Rare	quaternary	development and validation	STARD 2015	TRUE	TRUE	survival prediction	survival (3-month mortality)	survival	TRUE	breast, gastrointestinal, genitourinary, lung, rare	TRUE	TRUE	FALSE	prediction of 3-month mortality in patients with metastatic solid tumors in an outpatient setting		GBDT	gradient-boosted trees binary classifier	ensemble	FALSE	FALSE	FALSE	-	FALSE	supervised	Classification	Classification	integrated into HER	desktop-based	CDSS	-	-	Not reported	Not stated	NO	TRUE	TRUE
Stadlbauer, A.//Marhold, F.//Oberndorfer, S.//Heinz, G.//Buchfelder, M.//Kinfe, T. M.//Meyer-BÃ¤se, A.//	2022	Radiophysiomics: Brain Tumors Classification by Machine Learning and Physiological MRI Data	Cancers	1.349	Extremely relevant	549	Stadlbauer2022	comparative study	FALSE	retrospective	single institution	Brain	glioblastoma, anaplastic glioma, meningioma, primary central nervous system lymphoma, and brain metastasis	tertiary	development and validation	Not stated	TRUE	TRUE	diagnosis	diagnosis (5-way, glioblastoma vs. anaplastic glioma vs. meningioma vs. primary central nervous system lymphoma vs. brain metastasis)	diagnosis	NOT ONLY	brain	TRUE	TRUE	TRUE	classify contrast-enhancing brain tumors	radiomics	AdaBoost	AdaBoost + conventional MRI (cMRI) + physiological MRI (phyMRI)	ensemble	TRUE	FALSE	FALSE	-	FALSE	supervised	Classification	Classification	standalone	desktop-based	CADx	Radiophysiomics	-	Not reported	Weka	INDIRECTLY	TRUE	TRUE
Stadlbauer, A.//Marhold, F.//Oberndorfer, S.//Heinz, G.//Buchfelder, M.//Kinfe, T. M.//Meyer-BÃ¤se, A.//	2022	Radiophysiomics: Brain Tumors Classification by Machine Learning and Physiological MRI Data	Cancers	1.349	Extremely relevant	549	Stadlbauer2022	comparative study	FALSE	retrospective	single institution	Brain	glioblastoma, anaplastic glioma, meningioma, primary central nervous system lymphoma, and brain metastasis	tertiary	development and validation	Not stated	TRUE	TRUE	diagnosis	diagnosis (5-way, glioblastoma vs. anaplastic glioma vs. meningioma vs. primary central nervous system lymphoma vs. brain metastasis)	diagnosis	NOT ONLY	brain	TRUE	TRUE	TRUE	classify contrast-enhancing brain tumors	radiomics	RF	random forest + physiological MRI (phyMRI) data	ensemble	TRUE	FALSE	FALSE	-	FALSE	supervised	Classification	Classification	standalone	desktop-based	CADx	Radiophysiomics	-	Not reported	Weka	INDIRECTLY	TRUE	TRUE
Yamada, M.//Shino, R.//Kondo, H.//Yamada, S.//Takamaru, H.//Sakamoto, T.//Bhandari, P.//Imaoka, H.//Kuchiba, A.//Shibata, T.//Saito, Y.//Hamamoto, R.//	2022	Robust automated prediction of the revised Vienna Classification in colonoscopy using deep learning: development and initial external validation	Journal of Gastroenterology	1.928	Extremely relevant	557	Yamada2022	observational diagnostic test study	FALSE	retrospective	multi-institutional	Colorectal	early-stage colorectal cancers and precursor lesions	secondary	development and validation	Not stated	TRUE	TRUE	diagnosis	diagnosis (binary, neoplastic vs. non-neoplastic)	diagnosis	FALSE	-	FALSE	FALSE	FALSE	prediction of the pathology of early-stage colorectal cancers and precursor lesions (differentiation between neoplastic and non-neoplastic lesions)	-	CNN	ResNet152	single	TRUE	TRUE	FALSE	-	FALSE	supervised	Classification	Classification	standalone	desktop-based	CADx	-	-	12.9 ms/image	Not stated	YES	TRUE	TRUE
Cheng, S.//Liu, S.//Yu, J.//Rao, G.//Xiao, Y.//Han, W.//Zhu, W.//Lv, X.//Li, N.//Cai, J.//Wang, Z.//Feng, X.//Yang, F.//Geng, X.//Ma, J.//Li, X.//Wei, Z.//Zhang, X.//Quan, T.//Zeng, S.//Chen, L.//Hu, J.//Liu, X.//	2021	Robust whole slide image analysis for cervical cancer screening using deep learning	Nature Communications	4.846	Extremely relevant	558	Cheng_Liu2021	diagnostic test study	FALSE	retrospective	multi-institutional	Cervix	cervical cancer	tertiary	development and validation	Not stated	TRUE	TRUE	screening	detection and diagnosis (binary, neoplastic vs. non-neoplastic)	detection, location, and diagnosis	FALSE	-	FALSE	FALSE	FALSE	cytopathology screening according to cervical slide characteristics	-	CNNs + RNN	ResNet50	ensemble	TRUE	TRUE	FALSE	-	TRUE	supervised	Classification	Classification	standalone	desktop-based	CADe and CADx	-	https://github.com/ShenghuaCheng/Aided-Diagnosis-System-for-Cervical-Cancer-Screening	1.5 min per gigapixel WSI	C++, multi-threading; TensorRt; Python: 3.6	YES	TRUE	TRUE
Cheng, S.//Liu, S.//Yu, J.//Rao, G.//Xiao, Y.//Han, W.//Zhu, W.//Lv, X.//Li, N.//Cai, J.//Wang, Z.//Feng, X.//Yang, F.//Geng, X.//Ma, J.//Li, X.//Wei, Z.//Zhang, X.//Quan, T.//Zeng, S.//Chen, L.//Hu, J.//Liu, X.//	2021	Robust whole slide image analysis for cervical cancer screening using deep learning	Nature Communications	4.846	Extremely relevant	558	Cheng_Liu2021	diagnostic test study	FALSE	retrospective	multi-institutional	Cervix	cervical cancer	tertiary	development and validation	Not stated	TRUE	TRUE	screening	detection and diagnosis (binary, neoplastic vs. non-neoplastic)	detection, location, and diagnosis	FALSE	-	FALSE	FALSE	FALSE	cytopathology screening according to cervical slide characteristics	-	CNNs + RNN	ResNet50	ensemble	TRUE	TRUE	FALSE	-	TRUE	supervised	Classification	Classification	standalone	desktop-based	CADe and CADx	-	https://github.com/ShenghuaCheng/Aided-Diagnosis-System-for-Cervical-Cancer-Screening	1.5 min per gigapixel WSI	C++, multi-threading; TensorRt; Python: 3.6	YES	TRUE	TRUE
He, Y.//Pan, I.//Bao, B.//Halsey, K.//Chang, M.//Liu, H.//Peng, S.//Sebro, R. A.//Guan, J.//Yi, T.//Delworth, A. T.//Eweje, F.//States, L. J.//Zhang, P. J.//Zhang, Z.//Wu, J.//Peng, X.//Bai, H. X.//	2020	Deep learning-based classification of primary bone tumors on radiographs: A preliminary study	eBioMedicine	2.663	Extremely relevant	625	He_Pan2022	diagnostic test study	FALSE	retrospective	multi-institutional	Bone	primary bone tumors	tertiary	development and validation	STARD 2015	TRUE	FALSE	diagnosis	diagnosis (binary, benign versus not-benign)	diagnosis	FALSE	-	FALSE	FALSE	FALSE	binary classification: benign versus not-benign	-	CNN	EfficientNet-B0	single	FALSE	TRUE	FALSE	-	TRUE	supervised	Classification	Classification	standalone	desktop-based	CADx	-	-	Not reported	PyTorch 1.6 (Python 3.7)	YES	TRUE	TRUE
He, Y.//Pan, I.//Bao, B.//Halsey, K.//Chang, M.//Liu, H.//Peng, S.//Sebro, R. A.//Guan, J.//Yi, T.//Delworth, A. T.//Eweje, F.//States, L. J.//Zhang, P. J.//Zhang, Z.//Wu, J.//Peng, X.//Bai, H. X.//	2020	Deep learning-based classification of primary bone tumors on radiographs: A preliminary study	eBioMedicine	2.663	Extremely relevant	625	He_Pan2022	diagnostic test study	FALSE	retrospective	multi-institutional	Bone	primary bone tumors	tertiary	development and validation	STARD 2015	TRUE	FALSE	diagnosis	diagnosis (binary, malignant versus not-malignant)	diagnosis	FALSE	-	FALSE	FALSE	FALSE	binary classification: malignant versus not-malignant	-	CNN	EfficientNet-B0	single	FALSE	TRUE	FALSE	-	TRUE	supervised	Classification	Classification	standalone	desktop-based	CADx	-	-	Not reported	PyTorch 1.6 (Python 3.7)	YES	TRUE	TRUE
He, Y.//Pan, I.//Bao, B.//Halsey, K.//Chang, M.//Liu, H.//Peng, S.//Sebro, R. A.//Guan, J.//Yi, T.//Delworth, A. T.//Eweje, F.//States, L. J.//Zhang, P. J.//Zhang, Z.//Wu, J.//Peng, X.//Bai, H. X.//	2020	Deep learning-based classification of primary bone tumors on radiographs: A preliminary study	eBioMedicine	2.663	Extremely relevant	625	He_Pan2022	diagnostic test study	FALSE	retrospective	multi-institutional	Bone	primary bone tumors	tertiary	development and validation	STARD 2015	TRUE	FALSE	diagnosis	diagnosis (triple-way, benign versus intermediate versus malignant)	diagnosis	FALSE	-	FALSE	FALSE	FALSE	triple-way classification: benign versus intermediate versus malignant	-	CNN	EfficientNet-B0	single	FALSE	TRUE	FALSE	-	TRUE	supervised	Classification	Classification	standalone	desktop-based	CADx	-	-	Not reported	PyTorch 1.6 (Python 3.7)	YES	TRUE	TRUE
Zhang, H.//Zhang, B.//Pan, W.//Dong, X.//Li, X.//Chen, J.//Wang, D.//Ji, W.//	2022	Preoperative Contrast-Enhanced MRI in Differentiating Glioblastoma From Low-Grade Gliomas in The Cancer Imaging Archive Database: A Proof-of-Concept Study	Frontiers in Oncology	1.291	Extremely relevant	633	Zhang_Zhang2022	diagnostic test study	FALSE	retrospective	[The Cancer Imaging Archive] multi-institutional	Brain	low-grade glioma and glioblastoma	not applicable	development and validation	Not stated	TRUE	TRUE	diagnosis	diagnosis (binary, low-grade glioma vs. glioblastoma)	diagnosis	FALSE	-	FALSE	FALSE	TRUE	distinguishing low-grade gliomas from glioblastoma using preoperative contrast-enhanced MRI scans	radiomics	RF	1000 trees	ensemble	FALSE	FALSE	FALSE	-	FALSE	supervised	Classification	Classification	standalone	desktop-based	CADx	-	https://github.com/pwesp/random-forest-polyp-classification	Not reported	sklearn.ensemble (SciKit-learn, python)	YES	TRUE	TRUE
[truncated: 64 more columns]
